# Supplementary material for: Association of yield-related traits in founder genotypes and derivatives of common wheat (Triticum aestivum L.)
Source: BMC Plant Biol. 2018 Feb 20;18:38. doi: 10.1186/s12870-018-1234-4 (PMC5819277; doi:10.1186/s12870-018-1234-4)
Supplement: Supplementary file 1 — Pearson’s correlation coefficients between phenotypic traits in different environments. (XLSX 10 kb) [file 12870_2018_1234_MOESM1_ESM.xlsx]

## Sheet: Additional file 1. Table S1
Additional file 1. Table S1. Pearson’s correlation coefficients between phenotypic traits in different environments.
	KNPS	KWPS	SL	SNPS
KWPS	0.663**
	0.356**- 0.794**
SL	0.407**	0.341**
	0.229**- 0.538**	0.200**- 0.525**
SNPS	0.440**	0.190**	0.321**
	0.232**- 0.541**	0.148**- 0.358**	0.183**- 0.419**
TKW	-0.166**	0.535**	0.024	-0.200**
	-0.141*- -0.287**	0.411**- 0.591**	0.003- 0.132	-0.187**- -0.307**
*Significant at P < 0.05
**Significant at P < 0.01
Numbers in red represent correlations between BLUP values for each trait.
Black numbers indicate the range of correlation coefficients between traits in the six environments.
