# Supplementary material for: Association of yield-related traits in founder genotypes and derivatives of common wheat (Triticum aestivum L.)
Source: BMC Plant Biol. 2018 Feb 20;18:38. doi: 10.1186/s12870-018-1234-4 (PMC5819277; doi:10.1186/s12870-018-1234-4)
Supplement: Supplementary file 2 — Descriptive statistics (Means ± SD) of six phenotypic traits in three founder parents and their derivatives in different environments. (XLSX 20 kb) [file 12870_2018_1234_MOESM2_ESM.xlsx]

## Sheet: Additional file 2. Table S2
Additional file 2. Table S2. Descriptive statistics (Means ± SDa) of six phenotypic traits in three founder parents and their derivatives in different environments.
Trait	Breeding lines (No. of individuals)	09TA	09YL	09YZ	10TA	10YL	10YZ	Average
PH	Funo	101.89±6.27	102.64±6.15	107.50±6.91	102.86±6.05	89.70±6.73	109.33±6.95	102.32±6.25
	First filial generation (16)	103.28±16.30	100.73±15.34	106.09±15.27	103.98±18.11	91.02±10.14	108.29±15.60	103.91±15.18
	Second filial generation (31)	88.79±12.92	87.72±12.92	95.28±12.47	95.60±13.38	84.87±10.96	96.13±13.07	90.91±12.15
	Third filial generation (3)	88.29±12.54	86.56±17.59	91.05±17.06	91.05±13.21	83.90±0.71	94.34±16.89	89.86±19.32
	Fourth filial generation (7)	81.69±9.65	77.68±7.41	87.62±11.28	85.76±9.97	79.35±12.36	87.51±7.54	83.37±9.11
	Fifth filial generation (1)	76.15±2.76	71.55±2.34	78.17±2.64	76.87±2.40	75.23±2.26	80.56±2.43	76.42±2.28
	Bima4	119.37±8.96	125.77±8.83	124.32±8.75	139.80±8.93	111.60±8.42	116.11±8.96	122.83±8.29
	First filial generation (5)	111.78±7.23	110.78±6.40	112.53±6.11	125.46±11.52	99.70±6.08	116.27±8.20	112.75±5.12
	Second filial generation (8)	103.91±9.05	101.84±13.72	102.25±10.81	106.08±7.85	97.40±12.61	105.14±9.78	102.77±8.06
	Third filial generation (3)	92.16±7.68	87.52±6.89	92.85±3.85	95.50±7.29	88.72±7.05	95.52±7.47	92.04±5.68
	Fourth filial generation (2)	83.66±7.45	82.52±6.13	85.70±2.59	89.75±9.46	85.08±3.53	86.89±5.35	85.60±5.75
	Nanda2419	118.87±5.43	116.74±5.45	117.27±5.22	126.27±5.30	108.17±6.00	121.00±5.94	118.05±5.61
	First filial generation (3)	124.40±6.90	123.92±2.71	123.60±6.32	131.57±4.21	107.63±1.77	123.89±5.90	122.50±3.18
	Second filial generation (7)	97.97±15.16	100.97±10.18	104.34±10.62	105.25±13.45	92.46±8.58	107.78±13.37	101.46±10.57
	Third filial generation (7)	85.18±12.70	88.09±7.96	94.46±7.91	93.50±11.00	83.85±8.55	95.02±11.06	89.96±9.12
	Fourth filial generation (11)	83.39±10.14	81.08±9.94	90.42±8.24	85.91±10.60	82.21±10.91	91.13±13.70	85.69±9.30
	Fifth filial generation (2)	79.82±1.45	73.53±1.15	85.68±0.42	79.15±1.64	75.17±1.75	87.45±0.47	80.13±0.27
SL	Funo	7.65±0.67	7.95±0.41	9.38±0.66	8.27±0.60	8.07±0.73	9.32±0.76	8.44±0.02
	First filial generation (16)	8.05±0.86	8.56±1.25	10.01±1.25	8.25±0.59	8.73±1.72	10.04±1.17	8.94±1.05
	Second filial generation (31)	8.17±1.03	8.90±1.42	10.08±1.39	8.70±0.92	8.94±1.58	10.06±1.45	9.09±1.12
	Third filial generation (3)	8.03±0.57	9.05±2.59	10.11±2.31	7.94±0.60	9.11±2.41	11.93±4.45	9.36±2.12
	Fourth filial generation (7)	7.10±1.20	8.12±1.37	9.13±1.47	8.35±0.86	8.69±2.42	8.93±1.18	8.39±1.30
	Fifth filial generation (1)	7.41±0.50	7.69±0.81	9.02±0.13	8.11±0.20	8.03±0.21	8.27±0.71	8.09±0.20
	Bima4	6.99±0.81	8.31±0.80	9.30±0.95	7.86±1.00	7.99±0.83	9.27±0.50	8.29±0.20
	First filial generation (5)	7.17±0.83	7.91±0.80	9.36±0.62	8.51±1.80	8.70±1.12	9.34±0.70	8.49±0.59
	Second filial generation (8)	7.06±0.70	7.38±0.56	8.46±0.74	8.25±1.08	7.84±1.40	8.57±0.59	7.93±0.63
	Third filial generation (3)	6.62±0.53	7.63±0.44	8.70±0.74	8.34±0.73	7.89±0.14	8.37±0.12	7.92±0.33
	Fourth filial generation (2)	7.07±0.41	8.18±0.35	9.11±0.25	8.55±0.78	8.43±0.06	8.61±0.23	8.33±0.23
	Nanda2419	8.95±0.68	9.35±0.18	10.56±0.86	9.15±0.21	9.34±0.80	10.68±0.62	9.67±0.20
	First filial generation (3)	8.73±1.33	8.45±1.81	10.06±2.44	9.12±1.64	10.59±0.69	10.26±2.56	9.54±1.53
	Second filial generation (7)	7.11±0.91	8.88±1.03	10.11±0.98	7.96±0.66	9.64±1.00	9.91±1.04	8.94±0.57
	Third filial generation (7)	9.03±1.14	9.19±2.50	10.62±2.30	8.52±1.36	8.99±2.12	10.55±1.95	9.42±1.81
	Fourth filial generation (11)	8.80±0.88	8.85±1.14	10.54±0.81	8.81±1.29	9.06±0.44	10.24±0.49	9.38±0.55
	Fifth filial generation (2)	8.81±0.23	8.82±0.26	10.76±0.13	8.05±0.07	8.51±0.30	9.96±0.56	9.15±0.24
SNPS	Funo	22.10±1.85	20.52±1.02	23.22±1.51	21.07±1.15	17.53±1.7	19.30±1.70	20.62±1.01
	First filial generation (16)	21.60±0.86	20.84±1.68	22.06±0.96	21.72±0.80	16.35±1.42	20.51±1.08	20.55±0.78
	Second filial generation (31)	20.55±1.65	20.10±1.56	21.06±1.86	21.11±1.75	16.24±3.25	19.20±1.22	19.72±1.13
	Third filial generation (3)	20.48±1.01	20.51±1.00	20.46±1.46	19.93±0.57	16.28±2.68	19.62±1.20	19.55±1.27
	Fourth filial generation (7)	20.36±1.82	21.06±1.57	20.85±1.73	20.97±1.73	15.11±3.61	18.28±1.02	19.44±1.56
	Fifth filial generation (1)	21.25±1.23	18.93±1.05	21.00±1.81	20.35±1.02	19.84±1.79	17.67±1.86	19.84±1.66
	Bima4	21.08±2.07	19.19±2.54	20.97±2.53	21.36±2.38	15.33±2.71	19.03±2.85	19.49±2.05
	First filial generation (5)	21.12±1.45	18.35±1.03	20.99±0.92	22.02±1.82	15.19±1.39	19.66±1.15	19.55±1.09
	Second filial generation (8)	20.18±1.20	18.89±1.47	20.70±1.10	20.43±1.62	14.53±1.17	18.35±0.84	19.05±0.90
	Third filial generation (3)	19.63±0.44	20.19±1.79	20.40±0.63	19.71±0.39	14.87±3.74	17.72±0.55	18.75±0.19
	Fourth filial generation (2)	21.28±0.07	20.67±1.70	21.83±0.14	21.60±0.54	13.52±2.19	18.69±0.73	19.60±0.66
	Nanda2419	18.93±1.38	19.11±1.61	19.73±1.09	20.54±1.03	16.4±1.69	17.47±1.56	18.7±1.69
	First filial generation (3)	20.43±1.20	17.90±1.76	20.15±1.26	20.61±1.15	17.60±3.09	19.23±1.85	19.32±1.61
	Second filial generation (7)	19.25±2.02	19.96±1.93	20.32±1.69	20.52±1.50	15.79±2.18	19.10±0.83	19.16±1.29
	Third filial generation (7)	21.32±1.09	20.68±1.76	21.24±1.13	21.34±1.37	15.13±3.27	19.61±1.07	20.08±1.22
	Fourth filial generation (11)	20.61±1.35	20.28±1.64	20.60±1.08	20.83±1.21	15.28±2.42	18.97±0.98	19.49±1.02
	Fifth filial generation (2)	22.51±2.18	21.49±1.19	21.87±1.80	20.22±1.53	16.20±4.81	20.57±2.17	20.48±1.77
KNPS	Funo	39.93±6.98	55.74±6.65	52.35±6.74	40.62±6.87	56.87±6.04	44.00±6.93	48.25±6.02
	First filial generation (16)	37.78±6.05	56.59±5.79	58.35±5.00	39.98±6.22	52.96±5.07	56.15±6.62	50.40±4.07
	Second filial generation (31)	36.47±5.67	53.27±6.60	56.15±6.89	36.59±7.11	52.74±5.07	59.00±8.04	48.71±4.87
	Third filial generation (3)	37.62±8.93	51.54±2.84	51.94±11.67	28.63±1.53	49.47±8.29	58.54±10.02	46.29±5.78
	Fourth filial generation (7)	30.11±6.14	51.29±7.20	50.61±6.27	32.98±2.18	51.22±6.29	51.57±7.97	44.63±4.89
	Fifth filial generation (1)	26.28±9.46	46.10±9.46	45.87±9.64	25.10±9.88	48.07±9.97	40.73±9.18	38.69±9.96
	Bima4	28.03±8.69	47.31±8.25	52.18±8.66	31.25±8.85	46.00±8.64	41.13±8.93	40.98±8.29
	First filial generation (5)	28.27±6.89	47.06±3.53	45.57±4.46	26.31±4.60	43.93±5.18	40.52±6.18	38.61±3.82
	Second filial generation (8)	30.69±5.03	46.07±3.39	47.48±6.72	34.30±5.81	41.59±4.98	42.66±6.41	40.46±3.51
	Third filial generation (3)	28.61±1.53	45.11±1.99	46.24±2.02	33.44±8.10	43.35±2.04	43.93±6.48	40.12±2.62
	Fourth filial generation (2)	30.95±5.59	50.72±6.95	53.70±5.84	37.11±1.32	54.45±13.55	46.27±0.09	45.54±3.70
	Nanda2419	36.43±7.48	51.98±7.46	51.95±7.68	37.20±7.15	54.87±7.59	51.13±7.08	47.26±7.37
	First filial generation (3)	38.63±1.59	53.80±4.96	53.40±6.31	39.31±2.10	57.25±7.16	56.22±10.93	49.76±4.52
	Second filial generation (7)	32.18±5.23	53.88±3.47	55.36±5.91	35.69±3.70	53.66±5.99	50.31±6.11	46.85±3.22
	Third filial generation (7)	39.93±4.12	51.27±5.11	54.36±5.47	35.63±5.97	54.79±11.48	51.47±5.06	47.83±4.58
	Fourth filial generation (11)	39.37±7.93	52.92±6.76	55.71±6.91	33.57±5.42	51.63±5.31	55.01±11.70	48.03±5.97
	Fifth filial generation (2)	36.67±0.52	50.80±2.40	60.03±8.94	40.19±2.57	51.75±4.60	54.68±5.83	49.02±2.44
KWPS	Funo	1.33±0.40	2.18±0.07	2.16±0.33	1.20±0.06	1.35±0.92	1.46±0.12	1.61±0.77
	First filial generation (16)	1.35±0.21	2.37±0.36	2.53±0.41	1.49±0.37	1.98±0.41	1.95±0.26	1.95±0.24
	Second filial generation (31)	1.34±0.23	2.18±0.27	2.35±0.42	1.57±0.52	1.90±0.31	2.18±0.40	1.90±0.24
	Third filial generation (3)	1.46±0.47	1.97±0.15	2.39±0.88	1.47±0.25	1.95±0.11	2.39±0.53	1.94±0.32
	Fourth filial generation (7)	1.14±0.23	2.23±0.21	2.34±0.28	1.56±0.19	1.90±0.27	2.13±0.28	1.89±0.20
	Fifth filial generation (1)	1.11±0.35	1.99±0.86	2.24±0.10	1.80±0.11	1.89±0.34	1.65±0.81	1.78±0.51
	Bima4	0.91±0.51	1.77±0.39	2.55±0.61	1.30±0.21	1.58±0.58	1.36±0.83	1.58±0.44
	First filial generation (5)	0.90±0.12	1.90±0.10	1.95±0.25	1.00±0.20	1.68±0.09	1.34±0.23	1.46±0.08
	Second filial generation (8)	1.00±0.19	1.81±0.23	2.07±0.38	1.10±0.18	1.50±0.28	1.50±0.27	1.50±0.20
	Third filial generation (3)	1.12±0.04	2.02±0.19	2.25±0.18	1.47±0.06	1.54±0.51	1.86±0.28	1.71±0.10
	Fourth filial generation (2)	1.37±0.06	2.15±0.04	2.42±0.18	0.95±0.35	1.93±0.21	1.88±0.07	1.78±0.06
	Nanda2419	1.39±0.38	2.31±0.71	2.45±0.81	1.90±0.32	2.26±0.10	1.64±0.25	1.99±0.39
	First filial generation (3)	1.36±0.07	2.42±0.13	2.64±0.14	1.23±0.15	2.40±0.35	2.17±0.50	2.03±0.17
	Second filial generation (7)	1.27±0.26	2.32±0.17	2.51±0.41	1.33±0.13	2.02±0.43	1.82±0.25	1.88±0.12
	Third filial generation (7)	1.56±0.25	2.23±0.31	2.46±0.38	1.53±0.28	2.17±0.49	2.03±0.29	1.99±0.21
	Fourth filial generation (11)	1.65±0.29	2.37±0.27	2.55±0.34	1.45±0.27	2.01±0.38	2.29±0.54	2.06±0.25
	Fifth filial generation (2)	1.40±0.11	2.19±0.08	2.38±0.56	1.05±0.21	1.73±0.72	2.29±0.01	1.84±0.04
TKW	Funo	37.07±2.42	39.15±2.66	38.08±2.33	32.60±2.75	35.20±2.91	33.23±2.94	35.89±2.51
	First filial generation (16)	39.27±3.08	41.12±3.56	36.44±4.66	38.85±5.09	38.02±5.19	34.85±3.31	38.19±3.37
	Second filial generation (31)	40.10±6.77	41.32±6.85	38.25±4.70	39.09±8.93	36.70±5.96	36.99±5.38	38.55±6.00
	Third filial generation (3)	41.06±7.31	38.34±2.34	38.51±4.38	39.96±4.93	40.16±5.62	40.99±6.87	40.28±7.63
	Fourth filial generation (7)	43.16±4.01	43.93±4.71	41.98±4.37	42.95±6.33	43.35±5.43	40.99±1.30	41.82±3.68
	Fifth filial generation (1)	52.29±4.12	43.13±4.71	44.33±4.82	43.96±4.62	43.13±4.26	40.63±4.41	43.96±4.35
	Bima4	36.18±2.01	37.43±2.60	34.78±2.61	31.47±2.98	34.43±2.47	32.63±2.57	34.49±2.05
	First filial generation (5)	37.11±4.72	40.52±3.76	35.48±4.75	33.65±2.71	38.63±3.09	33.11±3.26	36.42±3.37
	Second filial generation (8)	39.20±2.81	39.25±2.84	36.35±3.24	36.91±2.95	37.86±2.22	35.21±3.27	37.46±2.57
	Third filial generation (3)	43.37±3.37	44.82±3.34	43.62±3.33	43.76±5.23	39.07±5.63	42.39±1.70	42.84±2.15
	Fourth filial generation (2)	41.57±2.96	42.85±6.58	40.22±4.31	40.00±1.88	35.74±5.32	40.72±1.58	40.19±3.25
	Nanda2419	40.69±4.22	44.34±4.22	36.43±4.18	43.37±4.52	41.27±4.79	32.10±4.37	39.70±4.54
	First filial generation (3)	39.37±1.91	45.02±3.05	41.40±1.44	48.12±13.50	41.94±1.31	38.42±3.37	42.38±2.25
	Second filial generation (7)	42.11±2.86	43.01±2.73	37.74±2.78	39.74±3.22	39.79±3.17	36.32±2.94	39.79±1.45
	Third filial generation (7)	42.97±4.24	43.40±2.61	38.85±5.73	43.31±3.20	39.68±2.36	39.34±3.58	41.12±2.47
	Fourth filial generation (11)	44.60±4.24	45.11±4.40	40.26±4.83	45.32±6.75	40.31±4.21	41.59±3.14	42.86±3.80
	Fifth filial generation (2)	40.92±1.27	43.14±0.37	35.17±2.60	41.92±4.62	38.97±2.69	42.08±4.60	40.37±1.41
aSD, standard deviation
