# Supplementary material for: Association of yield-related traits in founder genotypes and derivatives of common wheat (Triticum aestivum L.)
Source: BMC Plant Biol. 2018 Feb 20;18:38. doi: 10.1186/s12870-018-1234-4 (PMC5819277; doi:10.1186/s12870-018-1234-4)
Supplement: Supplementary file 3 — Allelic number, MAF and PIC of 3792 SNP markers detected in this study. (XLSX 304 kb) [file 12870_2018_1234_MOESM3_ESM.xlsx]

## Sheet: Additional file 3. Table S3
Additional file 3. Table S3. Allelic number, MAF and PIC of 3,792 SNP markers detected in this study.
SNP marker	Chr.	Rescaled distancea, cM	MAF	No. of allele	Gene diversity	PIC
wsnp_Ex_c57982_59470152	1A	0.703462	0.913551	2	0.15795	0.145476
wsnp_RFL_Contig4735_5673999	1A	0.775111	0.870466	2	0.225509	0.200082
wsnp_Ex_c12254_19574891	1A	8.20054	0.597619	2	0.480941	0.365289
wsnp_Ku_c1818_3557408	1A	8.20054	0.739336	2	0.385436	0.311156
wsnp_CAP11_c710_458019	1A	10.2002	0.835681	2	0.274637	0.236924
wsnp_Ex_rep_c106111_90308719	1A	12.734	0.938967	2	0.114616	0.108047
wsnp_Ex_c7965_13519586	1A	24.6798	0.930233	2	0.1298	0.121376
wsnp_Ku_c5756_10191339	1A	24.6798	0.915888	2	0.154075	0.142205
wsnp_Ex_c38203_45790396	1A	25.8327	0.930233	2	0.1298	0.121376
wsnp_Ex_c4876_8692849	1A	25.8327	0.817757	2	0.298061	0.253641
wsnp_Ex_c19717_28713417	1A	26.1649	0.688372	2	0.429032	0.336998
wsnp_Ex_c7252_12453079	1A	26.1649	0.684729	2	0.43175	0.338546
wsnp_Ex_c7965_13520238	1A	26.4905	0.825472	2	0.288136	0.246625
wsnp_Ex_c5323_9408829	1A	35.8244	0.855721	2	0.246925	0.216439
wsnp_Ex_c5323_9409407	1A	35.8244	0.820755	2	0.294233	0.250946
wsnp_Ex_c48087_53105842	1A	36.1566	0.842723	2	0.265082	0.229948
wsnp_Ku_rep_c101175_88380491	1A	36.808	0.767742	2	0.356629	0.293037
wsnp_Ex_c10783_17554146	1A	37.3095	0.828571	2	0.284082	0.24373
wsnp_BE586140A_Ta_2_1	1A	40.651	0.556338	2	0.493652	0.371806
wsnp_Ex_c31983_40709607	1A	42.9372	0.714953	2	0.40759	0.324525
wsnp_Ex_c31983_40709866	1A	42.9372	0.669014	2	0.442868	0.344802
wsnp_Ex_c12117_19381493	1A	48.871	0.934272	2	0.122815	0.115273
wsnp_Ex_c5634_9906981	1A	49.9588	0.693396	2	0.425196	0.3348
wsnp_Ex_c5634_9907829	1A	49.9588	0.683721	2	0.432493	0.338968
wsnp_Ku_c18611_27943266	1A	51.1247	0.883721	2	0.205516	0.184398
wsnp_Ex_c1427_2736441	1A	51.1247	0.848837	2	0.256625	0.223697
wsnp_Ex_rep_c105541_89932598	1A	51.1247	0.84186	2	0.266263	0.230815
wsnp_Ku_c17726_26872129	1A	51.1247	0.890187	2	0.195508	0.176397
wsnp_Ex_c2840_5247386	1A	51.1247	0.849765	2	0.255329	0.222732
wsnp_Ex_c34821_43076533	1A	51.1247	0.892523	2	0.191851	0.173447
wsnp_BF482891A_Ta_2_2	1A	51.1247	0.774648	2	0.349137	0.288189
wsnp_Ex_c10595_17291999	1A	52.2841	0.841121	2	0.267272	0.231555
wsnp_Ra_c20126_29372577	1A	52.2841	0.841121	2	0.267272	0.231555
wsnp_CAP11_c23_61357	1A	53.9516	0.948837	2	0.0970903	0.0923771
wsnp_Ex_c2181_4089788	1A	56.2574	0.948598	2	0.0975194	0.0927644
wsnp_Ex_c24686_33941368	1A	56.2574	0.948598	2	0.0975194	0.0927644
wsnp_Ex_c24686_33942264	1A	56.2574	0.948598	2	0.0975194	0.0927644
wsnp_Ku_rep_c107796_93118214	1A	56.2574	0.953052	2	0.0894884	0.0854843
wsnp_Ex_c31525_40302747	1A	56.9674	0.990698	2	0.0184316	0.0182617
wsnp_RFL_Contig2185_1520256	1A	56.9674	0.990698	2	0.0184316	0.0182617
wsnp_Ex_c111741_93530669	1A	56.9674	0.990698	2	0.0184316	0.0182617
wsnp_Ex_c31525_40302140	1A	56.9674	0.990698	2	0.0184316	0.0182617
wsnp_Ex_rep_c103028_88077819	1A	56.9674	0.990698	2	0.0184316	0.0182617
wsnp_RFL_Contig1736_858448	1A	57.2996	0.880597	2	0.210292	0.18818
wsnp_BF478737A_Ta_2_1	1A	57.2996	0.859813	2	0.241069	0.212012
wsnp_Ex_c14733_22819625	1A	57.2996	0.830986	2	0.280897	0.241445
wsnp_Ex_c45880_51550172	1A	57.2996	0.877358	2	0.215201	0.192045
wsnp_Ex_c14733_22819350	1A	57.2996	0.827907	2	0.284954	0.244355
wsnp_Ex_c18662_27538313	1A	57.2996	0.870892	2	0.224878	0.199593
wsnp_Ex_c39661_46902650	1A	57.2996	0.868545	2	0.22835	0.202278
wsnp_Ex_c44498_50537128	1A	57.2996	0.868545	2	0.22835	0.202278
wsnp_Ex_c3142_5808220	1A	57.6252	0.869159	2	0.227443	0.201578
wsnp_Ex_rep_c104050_88861052	1A	57.9509	0.870892	2	0.224878	0.199593
wsnp_Ex_rep_c68183_66958099	1A	57.9509	0.868545	2	0.22835	0.202278
wsnp_Ex_c13783_21613564	1A	57.9509	0.836449	2	0.273605	0.236175
wsnp_Ex_c41237_48104282	1A	57.9509	0.868545	2	0.22835	0.202278
wsnp_Ex_rep_c67065_65532802	1A	57.9509	0.868545	2	0.22835	0.202278
wsnp_Ku_rep_c104517_90964418	1A	57.9509	0.868545	2	0.22835	0.202278
wsnp_Ra_c26956_36503468	1A	57.9509	0.872642	2	0.222277	0.197573
wsnp_Ex_c3963_7179699	1A	57.9509	0.869767	2	0.226544	0.200883
wsnp_Ex_c645_1273590	1A	57.9509	0.868545	2	0.22835	0.202278
wsnp_Ku_c3468_6420199	1A	57.9509	0.865116	2	0.23338	0.206147
wsnp_Ra_c20163_29413615	1A	57.9509	0.868545	2	0.22835	0.202278
wsnp_RFL_Contig1186_254286	1A	57.9509	0.885167	2	0.203292	0.182628
wsnp_CAP12_c2645_1267978	1A	57.9509	0.870892	2	0.224878	0.199593
wsnp_Ex_c19730_28728245	1A	57.9509	0.869159	2	0.227443	0.201578
wsnp_Ex_c21450_30588044	1A	57.9509	0.868545	2	0.22835	0.202278
wsnp_Ex_c2972_5477975	1A	57.9509	0.869159	2	0.227443	0.201578
wsnp_Ex_c3365_6183009	1A	57.9509	0.868545	2	0.22835	0.202278
wsnp_Ex_c3567_6526582	1A	57.9509	0.862791	2	0.236766	0.208737
wsnp_Ex_c3747_6824863	1A	57.9509	0.869159	2	0.227443	0.201578
wsnp_Ex_c645_1273901	1A	57.9509	0.885167	2	0.203292	0.182628
wsnp_Ex_c6826_11774795	1A	57.9509	0.881517	2	0.20889	0.187073
wsnp_Ex_c6826_11775106	1A	57.9509	0.869159	2	0.227443	0.201578
wsnp_Ex_c6934_11953178	1A	57.9509	0.866822	2	0.230883	0.204229
wsnp_Ex_rep_c102155_87382570	1A	57.9509	0.885167	2	0.203292	0.182628
wsnp_Ra_rep_c105422_89367749	1A	57.9509	0.867925	2	0.229263	0.202982
wsnp_Ex_c11374_18361760	1A	57.9509	0.865116	2	0.23338	0.206147
wsnp_Ex_c25220_34487119	1A	57.9509	0.869159	2	0.227443	0.201578
wsnp_Ex_c28165_37310070	1A	57.9509	0.868545	2	0.22835	0.202278
wsnp_Ex_c6075_10637792	1A	57.9509	0.868545	2	0.22835	0.202278
wsnp_Ex_c8101_13712260	1A	57.9509	0.869159	2	0.227443	0.201578
wsnp_Ex_rep_c105244_89727666	1A	57.9509	0.865116	2	0.23338	0.206147
wsnp_Ex_rep_c105244_89727820	1A	57.9509	0.866822	2	0.230883	0.204229
wsnp_Ex_rep_c67763_66441222	1A	57.9509	0.868545	2	0.22835	0.202278
wsnp_Ex_c15722_24074399	1A	57.9509	0.872038	2	0.223176	0.198272
wsnp_Ex_c40942_47886087	1A	57.9509	0.868545	2	0.22835	0.202278
wsnp_Ex_c2389_4477552	1A	58.2766	0.869767	2	0.226544	0.200883
wsnp_Ex_rep_c66875_65276404	1A	58.6088	0.853403	2	0.250212	0.218909
wsnp_Ex_c18196_27006489	1A	58.6088	0.869159	2	0.227443	0.201578
wsnp_Ex_c2389_4478238	1A	58.6088	0.884977	2	0.203586	0.182862
wsnp_Ra_c6474_11298858	1A	58.9345	0.870892	2	0.224878	0.199593
wsnp_Ex_c7258_12461939	1A	59.5858	0.832558	2	0.27881	0.239943
wsnp_Ex_c49829_54319220	1A	59.5858	0.831776	2	0.27985	0.240692
wsnp_Ex_rep_c66767_65124989	1A	59.5858	0.877358	2	0.215201	0.192045
wsnp_Ex_c43454_49770425	1A	62.3866	0.733333	2	0.391111	0.314627
wsnp_Ex_c7271_12483592	1A	62.3866	0.714286	2	0.408163	0.324865
wsnp_Ex_c8364_14095508	1A	62.3866	0.606132	2	0.477472	0.363482
wsnp_Ex_c48375_53299028	1A	63.7284	0.86385	2	0.235227	0.207561
wsnp_Ex_c50235_54588957	1A	63.7284	0.843602	2	0.263875	0.22906
wsnp_Ex_c10595_17292077	1A	64.3863	0.868545	2	0.22835	0.202278
wsnp_Ex_c17684_26426785	1A	64.3863	0.866822	2	0.230883	0.204229
wsnp_Ex_c3142_5808713	1A	64.3863	0.866822	2	0.230883	0.204229
wsnp_Ex_c591_1177097	1A	64.3863	0.869159	2	0.227443	0.201578
wsnp_Ex_rep_c69775_68731015	1A	64.3863	0.868545	2	0.22835	0.202278
wsnp_Ex_c11697_18821490	1A	64.3863	0.869159	2	0.227443	0.201578
wsnp_Ex_c3142_5808330	1A	64.3863	0.869159	2	0.227443	0.201578
wsnp_Ex_c6278_10941843	1A	64.3863	0.869159	2	0.227443	0.201578
wsnp_Ex_c8666_14522816	1A	64.3863	0.868545	2	0.22835	0.202278
wsnp_Ex_c2389_4478587	1A	64.3863	0.869159	2	0.227443	0.201578
wsnp_Ex_rep_c66318_64485410	1A	64.3863	0.869159	2	0.227443	0.201578
wsnp_BE518393A_Td_2_3	1A	64.3863	0.862981	2	0.23649	0.208526
wsnp_Ra_c6474_11298812	1A	64.3863	0.866667	2	0.231111	0.204405
wsnp_Ex_rep_c66382_64577768	1A	67.0112	0.865116	2	0.23338	0.206147
wsnp_CAP11_c1029_611774	1A	68.3205	0.986047	2	0.0275176	0.027139
wsnp_Ra_c34203_42948357	1A	68.6461	0.774648	2	0.349137	0.288189
wsnp_Ex_c15188_23387523	1A	68.6461	0.781991	2	0.340963	0.282835
wsnp_Ra_c41581_48764320	1A	68.6461	0.822335	2	0.2922	0.24951
wsnp_RFL_Contig2808_2585736	1A	68.6461	0.50237	2	0.499989	0.374994
wsnp_Ex_c1959_3692097	1A	68.6461	0.504673	2	0.499956	0.374978
wsnp_Ex_c2178_4086161	1A	68.6461	0.502347	2	0.499989	0.374994
wsnp_Ku_rep_c71909_71634013	1A	68.6461	0.502347	2	0.499989	0.374994
wsnp_Ex_c44049_50205457	1A	68.9783	0.817961	2	0.297801	0.253459
wsnp_Ex_c44049_50205614	1A	68.9783	0.791469	2	0.330091	0.275611
wsnp_Ex_c44049_50205904	1A	68.9783	0.845794	2	0.260852	0.22683
wsnp_Ex_c12352_19708127	1A	69.304	0.748837	2	0.37616	0.305412
wsnp_Ex_c3572_6533892	1A	69.304	0.745283	2	0.379672	0.307597
wsnp_Ex_c8885_14842394	1A	69.304	0.742991	2	0.381911	0.308983
wsnp_Ra_rep_c74936_72685894	1A	69.304	0.739796	2	0.384996	0.310885
wsnp_Ex_c1374_2630830	1A	69.304	0.742991	2	0.381911	0.308983
wsnp_Ex_c3572_6531810	1A	69.304	0.826291	2	0.287068	0.245864
wsnp_Ra_c6182_10833256	1A	69.6297	0.840376	2	0.268289	0.232299
wsnp_Ex_c41969_48673442	1A	69.9749	0.759434	2	0.365388	0.298634
wsnp_Ex_c3906_7086162	1A	69.9749	0.791469	2	0.330091	0.275611
wsnp_Ex_c18169_26977013	1A	70.3006	0.671498	2	0.441177	0.343859
wsnp_Ku_c37925_46678703	1A	70.6263	0.602804	2	0.478863	0.364208
wsnp_Ex_c4605_8241260	1A	70.6263	0.629268	2	0.466579	0.357731
wsnp_Ex_c4605_8239915	1A	70.6979	0.530516	2	0.498137	0.374067
wsnp_Ra_c4481_8119609	1A	70.6979	0.601896	2	0.479235	0.364402
wsnp_Ex_c25628_34888253	1A	70.6979	0.600467	2	0.479813	0.364703
wsnp_Ex_c3565_6520901	1A	70.6979	0.601896	2	0.479235	0.364402
wsnp_Ex_c6817_11762714	1A	70.6979	0.518605	2	0.499308	0.374654
wsnp_Ex_rep_c103087_88124573	1A	70.6979	0.521531	2	0.499073	0.374536
wsnp_Ku_c4413_8008008	1A	70.6979	0.526066	2	0.498641	0.37432
wsnp_Ex_c10100_16600633	1A	70.6979	0.607656	2	0.476821	0.363142
wsnp_Ex_c5543_9763520	1A	70.6979	0.502347	2	0.499989	0.374994
wsnp_Ex_c6817_11761300	1A	70.6979	0.600467	2	0.479813	0.364703
wsnp_Ku_c47386_53862969	1A	70.6979	0.509524	2	0.499819	0.374909
wsnp_BE403956A_Ta_2_3	1A	70.6979	0.586449	2	0.485053	0.367415
wsnp_Ex_c25628_34888439	1A	70.6979	0.523697	2	0.498877	0.374438
wsnp_Ex_c35563_43690084	1A	70.6979	0.518868	2	0.499288	0.374644
wsnp_Ex_c3986_7217641	1A	70.6979	0.600939	2	0.479623	0.364604
wsnp_Ex_rep_c103087_88123733	1A	70.6979	0.613208	2	0.474368	0.361856
wsnp_Ku_c37925_46679146	1A	70.6979	0.600467	2	0.479813	0.364703
wsnp_Ex_c3565_6521098	1A	70.6979	0.601896	2	0.479235	0.364402
wsnp_Ex_rep_c101414_86781128	1A	70.6979	0.607981	2	0.47668	0.363068
wsnp_Ex_c4605_8240189	1A	70.6979	0.53271	2	0.49786	0.373928
wsnp_Ex_rep_c101414_86780996	1A	70.6979	0.530516	2	0.498137	0.374067
wsnp_Ex_rep_c66562_64849366	1A	70.6979	0.523585	2	0.498888	0.374443
wsnp_Ex_rep_c69738_68695568	1A	71.0236	0.752381	2	0.372608	0.303189
wsnp_Ex_c33831_42253707	1A	72.1895	0.901869	2	0.177002	0.161337
wsnp_Ku_c67495_66513940	1A	72.1895	0.90566	2	0.170879	0.156279
wsnp_Ex_c13564_21327699	1A	72.1895	0.925837	2	0.137325	0.127896
wsnp_Ex_c34260_42602746	1A	72.1895	0.901869	2	0.177002	0.161337
wsnp_JD_c40990_29127031	1A	72.1895	0.906103	2	0.17016	0.155683
wsnp_Ra_c18045_27024765	1A	72.1895	0.910377	2	0.163181	0.149867
wsnp_Ex_c21592_30743815	1A	72.1895	0.901869	2	0.177002	0.161337
wsnp_Ex_c34260_42602649	1A	72.1895	0.901869	2	0.177002	0.161337
wsnp_Ex_c10257_16825240	1A	72.5347	0.740566	2	0.384256	0.31043
wsnp_Ex_c22963_32183009	1A	72.5347	0.896226	2	0.186009	0.16871
wsnp_Ex_rep_c66846_65240088	1A	72.5347	0.723005	2	0.400538	0.320323
wsnp_Ex_c3906_7086294	1A	72.7822	0.881517	2	0.20889	0.187073
wsnp_Ex_c572_1138503	1A	75.7719	0.745283	2	0.379672	0.307597
wsnp_Ex_c572_1138339	1A	75.9804	0.726415	2	0.397472	0.31848
wsnp_Ra_c2895_5488879	1A	75.9804	0.725118	2	0.398643	0.319185
wsnp_Ku_c4018_7333828	1A	76.1888	0.691038	2	0.427009	0.335841
wsnp_Ex_c572_1138770	1A	76.4819	0.725118	2	0.398643	0.319185
wsnp_Ex_c4310_7770452	1A	76.99	0.779343	2	0.343935	0.28479
wsnp_Ra_c32175_41221223	1A	76.99	0.798077	2	0.3223	0.270362
wsnp_Ex_c56097_58351893	1A	78.436	0.542056	2	0.496463	0.373225
wsnp_Ku_c557_1166684	1A	78.436	0.763033	2	0.361627	0.29624
wsnp_Ku_c2815_5317230	1A	78.7617	0.765116	2	0.359427	0.294833
wsnp_Ra_c7818_13376644	1A	78.7617	0.767606	2	0.356774	0.29313
wsnp_Ex_c56097_58352130	1A	79.0873	0.537736	2	0.497152	0.373572
wsnp_Ku_c10239_16988077	1A	79.4195	0.765258	2	0.359276	0.294736
wsnp_Ex_c25734_34995416	1A	79.7452	0.653465	2	0.452897	0.350339
wsnp_Ex_rep_c73818_71733737	1A	79.7452	0.713592	2	0.408757	0.325216
wsnp_Ex_c16592_25117132	1A	80.0709	0.768692	2	0.35561	0.292381
wsnp_Ex_c5216_9235964	1A	80.8004	0.784689	2	0.337904	0.280815
wsnp_BE495786A_Ta_2_1	1A	80.8004	0.892523	2	0.191851	0.173447
wsnp_Ex_c534_1058778	1A	80.8004	0.851163	2	0.253369	0.221271
wsnp_JD_c13903_13781269	1A	80.8004	0.85446	2	0.248716	0.217786
wsnp_Ex_rep_c105443_89868548	1A	81.0088	0.948837	2	0.0970903	0.0923771
wsnp_Ku_c16913_25885872	1A	81.0088	0.95814	2	0.0802163	0.076999
wsnp_Ex_c19294_28225846	1A	81.0088	0.95814	2	0.0802163	0.076999
wsnp_Ex_c35821_43892960	1A	81.0088	0.95814	2	0.0802163	0.076999
wsnp_Ra_c4664_8410628	1A	81.0088	0.95814	2	0.0802163	0.076999
wsnp_Ra_c12148_19539667	1A	81.5364	0.634615	2	0.463757	0.356222
wsnp_Ex_c27940_37101775	1A	82.038	0.631579	2	0.465374	0.357087
wsnp_Ex_c5192_9203100	1A	82.038	0.641148	2	0.460154	0.354283
wsnp_Ex_c5192_9203682	1A	82.038	0.63785	2	0.461994	0.355275
wsnp_Ku_c24239_34199356	1A	82.038	0.63615	2	0.462926	0.355776
wsnp_Ex_c12165_19452361	1A	83.0215	0.652381	2	0.45356	0.350702
wsnp_Ra_c16080_24638622	1A	83.0215	0.77451	2	0.349289	0.288287
wsnp_Ra_c37745_45806931	1A	83.3472	0.653846	2	0.452663	0.350211
wsnp_Ex_rep_c66628_64934660	1A	83.3472	0.647196	2	0.456667	0.352394
wsnp_Ex_c34344_42676379	1A	84.22	0.654028	2	0.45255	0.35015
wsnp_Ex_c42282_48900922	1A	84.22	0.652381	2	0.45356	0.350702
wsnp_Ex_c8588_14419007	1A	85.0993	0.556075	2	0.493711	0.371836
wsnp_Ex_c34344_42677360	1A	85.0993	0.657143	2	0.450612	0.349087
wsnp_Ex_c21336_30465618	1A	85.0993	0.606635	2	0.477258	0.36337
wsnp_Ex_c55986_58282517	1A	88.076	0.990698	2	0.0184316	0.0182617
wsnp_Ex_rep_c109742_92411838	1A	88.076	0.68617	2	0.430681	0.337938
wsnp_Ku_c21316_31053745	1A	88.4082	0.602871	2	0.478835	0.364194
wsnp_Ku_c21316_31053776	1A	88.4082	0.596244	2	0.481474	0.365565
wsnp_BE445113A_Ta_2_2	1A	89.496	0.523585	2	0.498888	0.374443
wsnp_Ra_c33025_41968284	1A	89.7174	0.561404	2	0.492459	0.371201
wsnp_BE445113A_Ta_2_1	1A	89.7174	0.519048	2	0.499274	0.374637
wsnp_Ra_c3270_6136110	1A	89.7174	0.629108	2	0.466662	0.357775
wsnp_Ra_c3270_6136601	1A	89.7174	0.635071	2	0.463512	0.35609
wsnp_Ku_c15214_23756800	1A	89.7174	0.607477	2	0.476898	0.363182
wsnp_BG314157A_Ta_2_1	1A	89.7174	0.962791	2	0.0716495	0.0690827
wsnp_Ra_c11877_19161832	1A	90.2255	0.601415	2	0.47943	0.364503
wsnp_Ex_rep_c108951_91954190	1A	90.2255	0.611374	2	0.475191	0.362288
wsnp_Ra_c9209_15425473	1A	91.5217	0.923256	2	0.141709	0.131668
wsnp_BM140362A_Ta_2_2	1A	93.0719	0.660465	2	0.448502	0.347925
wsnp_CAP12_c1960_972031	1A	93.0719	0.57346	2	0.489207	0.369545
wsnp_Ex_c3475_6362087	1A	93.0719	0.874419	2	0.219621	0.195505
wsnp_Ex_c6452_11213329	1A	94.2639	0.87907	2	0.212612	0.19001
wsnp_Ex_c32590_41222878	1A	95.8532	0.685446	2	0.43122	0.338244
wsnp_Ex_c22284_31478675	1A	96.2179	0.558685	2	0.493112	0.371532
wsnp_Ex_c1997_3756118	1A	96.5827	0.545024	2	0.495946	0.372965
wsnp_Ex_c1997_3757496	1A	96.5827	0.586207	2	0.485137	0.367458
wsnp_Ex_c1997_3757721	1A	96.5827	0.545024	2	0.495946	0.372965
wsnp_JD_c6544_7697235	1A	96.5827	0.542857	2	0.496327	0.373157
wsnp_Ex_c1997_3755945	1A	97.3383	0.54186	2	0.496495	0.373242
wsnp_Ku_c23012_32893918	1A	99.0253	0.679907	2	0.435267	0.340538
wsnp_Ex_c13186_20822127	1A	99.0253	0.990698	2	0.0184316	0.0182617
wsnp_Ex_c9722_16062937	1A	100.107	0.869767	2	0.226544	0.200883
wsnp_BE517729A_Ta_2_1	1A	100.465	0.934884	2	0.121752	0.11434
wsnp_Ku_c5210_9290700	1A	100.465	0.90566	2	0.170879	0.156279
wsnp_Ex_c20495_29571203	1A	100.465	0.986047	2	0.0275176	0.027139
wsnp_Ex_c3145_5812670	1A	100.465	0.986047	2	0.0275176	0.027139
wsnp_Ku_c17322_26392311	1A	103.695	0.653302	2	0.452997	0.350394
wsnp_Ex_c43228_49605281	1A	104.021	0.731132	2	0.393156	0.31587
wsnp_Ku_c5210_9289260	1A	104.347	0.64186	2	0.459751	0.354066
wsnp_Ex_c3258_6004611	1A	104.347	0.733333	2	0.391111	0.314627
wsnp_Ex_rep_c68085_66839109	1A	104.347	0.728972	2	0.395144	0.317074
wsnp_JG_c3720_1558699	1A	104.712	0.584112	2	0.48585	0.367825
wsnp_Ex_rep_c68493_67319880	1A	105.812	0.986047	2	0.0275176	0.027139
wsnp_Ra_c15564_23999084	1A	106.522	0.967442	2	0.0629962	0.061012
wsnp_Ex_c5060_8985678	1A	107.252	0.754717	2	0.370239	0.3017
wsnp_BG263358A_Ta_2_1	1A	107.252	0.679426	2	0.435613	0.340734
wsnp_Ex_c4685_8377545	1A	107.558	0.972093	2	0.0542564	0.0527845
wsnp_Ra_rep_c95460_83855592	1A	108.665	0.939535	2	0.113618	0.107164
wsnp_Ku_c33917_43336069	1A	109.323	0.877934	2	0.214331	0.191362
wsnp_Ex_c6563_11378915	1A	109.597	0.909524	2	0.16458	0.151037
wsnp_CAP7_c3472_1623955	1A	110.007	0.672093	2	0.440768	0.34363
wsnp_JD_c13384_13393159	1A	110.769	0.896714	2	0.185237	0.16808
wsnp_BG606986A_Ta_2_1	1A	111.238	0.656542	2	0.450989	0.349294
wsnp_BG606986A_Ta_2_4	1A	111.57	0.653302	2	0.452997	0.350394
wsnp_Ra_c22110_31550370	1A	113.335	0.813084	2	0.303957	0.257762
wsnp_Ex_c33452_41938013	1A	114.137	0.602804	2	0.478863	0.364208
wsnp_Ex_c33452_41938159	1A	114.137	0.602326	2	0.479059	0.36431
wsnp_Ex_c41953_48658353	1A	114.137	0.836449	2	0.273605	0.236175
wsnp_JD_c3973_5044238	1A	114.137	0.836449	2	0.273605	0.236175
wsnp_Ex_c41953_48657850	1A	114.137	0.831776	2	0.27985	0.240692
wsnp_BE444305A_Td_2_1	1A	114.508	0.887324	2	0.19996	0.179968
wsnp_RFL_Contig3542_3718200	1A	114.508	0.891509	2	0.193441	0.174731
wsnp_Ex_rep_c102067_87314043	1A	117.003	0.760563	2	0.364213	0.297888
wsnp_Ex_c4612_8254533	1A	117.003	0.768868	2	0.35542	0.292258
wsnp_BE443588A_Ta_2_1	1A	117.003	0.806763	2	0.311793	0.263185
wsnp_BE443588A_Ta_2_2	1A	117.003	0.78169	2	0.341301	0.283058
wsnp_CAP11_c1815_982483	1A	117.003	0.709524	2	0.4122	0.327245
wsnp_Ex_rep_c102067_87313597	1A	118.006	0.830189	2	0.281951	0.242203
wsnp_CAP8_c4785_2322876	1A	118.403	0.752381	2	0.372608	0.303189
wsnp_Ex_c1359_2604298	1A	119.823	0.845794	2	0.260852	0.22683
wsnp_BE494527A_Ta_2_1	1A	119.96	0.967442	2	0.0629962	0.061012
wsnp_Ku_c3804_6986527	1A	119.96	0.835681	2	0.274637	0.236924
wsnp_JD_c13024_13129681	1A	120.285	0.803738	2	0.315486	0.26572
wsnp_CAP8_rep_c3938_1936666	1A	120.285	0.663415	2	0.446591	0.346869
wsnp_JD_c4904_6034093	1A	120.285	0.767442	2	0.35695	0.293243
wsnp_Ex_rep_c81556_76277906	1A	120.285	0.944186	2	0.105398	0.0998432
wsnp_CAP11_c29_68486	1A	123.06	0.823256	2	0.291011	0.248668
wsnp_Ex_c9534_15793556	1A	123.894	0.784038	2	0.338645	0.281305
wsnp_Ex_c13955_21833712	1A	124.513	0.765258	2	0.359276	0.294736
wsnp_Ex_c23143_32376622	1A	124.513	0.753769	2	0.371203	0.302307
wsnp_Ex_c23143_32377033	1A	124.513	0.638498	2	0.461637	0.355083
wsnp_Ex_c6488_11266589	1A	125.503	0.752336	2	0.372653	0.303218
wsnp_JD_c20553_18260731	1A	126.499	0.819905	2	0.295321	0.251714
wsnp_BF474340A_Ta_2_1	1A	131.808	0.828638	2	0.283993	0.243667
wsnp_Ex_rep_c68171_66944702	1A	132.023	0.826291	2	0.287068	0.245864
wsnp_Ex_c19353_28290393	1A	139.442	0.825472	2	0.288136	0.246625
wsnp_Ex_c19353_28290651	1A	139.442	0.819905	2	0.295321	0.251714
wsnp_Ex_c34594_42877119	1A	148.131	0.757009	2	0.367892	0.30022
wsnp_CAP7_rep_c5385_2417464	1A	148.131	0.754673	2	0.370283	0.301729
wsnp_Ex_c34594_42877243	1A	148.131	0.762911	2	0.361756	0.296322
wsnp_CAP11_c146_160903	1A	148.131	0.742991	2	0.381911	0.308983
wsnp_CAP12_rep_c8598_3608465	1A	148.131	0.760563	2	0.364213	0.297888
wsnp_JD_c20553_18260620	1A	148.131	0.972093	2	0.0542564	0.0527845
wsnp_Ex_c10903_17716723	1A	148.131	0.962791	2	0.0716495	0.0690827
wsnp_Ex_c10903_17717179	1A	148.131	0.75	2	0.375	0.304688
wsnp_Ra_rep_c108284_91604017	1A	148.131	0.757009	2	0.367892	0.30022
wsnp_Ra_c5210_9289264	1A	148.131	0.798077	2	0.3223	0.270362
wsnp_JD_rep_c49006_33254974	1A	150.143	0.826291	2	0.287068	0.245864
wsnp_Ex_c7684_13109335	1A	151.661	0.948837	2	0.0970903	0.0923771
wsnp_Ra_c19637_28840370	1A	151.661	0.84507	2	0.261853	0.227569
wsnp_Ex_c41553_48351921	1A	151.661	0.835681	2	0.274637	0.236924
wsnp_JD_c6664_7807201	1A	158.565	0.915094	2	0.155393	0.14332
wsnp_Ex_c10631_17340809	1A	159.354	0.893023	2	0.191065	0.172812
wsnp_Ex_c38849_46284348	1A	160.213	0.823256	2	0.291011	0.248668
wsnp_Ex_c9343_15514687	1A	163.268	0.668224	2	0.443401	0.345099
wsnp_Ex_c18499_27344859	1A	163.626	0.911215	2	0.161805	0.148714
wsnp_Ex_c25730_34991010	1A	163.626	0.775701	2	0.347978	0.287434
wsnp_Ex_rep_c68058_66805898	1A	163.952	0.807882	2	0.310418	0.262238
wsnp_Ex_c9343_15514531	1A	164.278	0.670561	2	0.441818	0.344216
wsnp_Ex_c3201_5910642	1A	165.287	0.721963	2	0.401465	0.320878
wsnp_Ex_c271_521429	1A	166.388	0.906542	2	0.169447	0.155091
wsnp_JD_rep_c65095_41464278	1A	167.951	0.70283	2	0.41772	0.330475
wsnp_Ku_rep_c69362_68705297	1A	167.951	0.70892	2	0.412705	0.327542
wsnp_Ex_rep_c69932_68893867	1A	168.284	0.707547	2	0.413848	0.328213
wsnp_Ex_rep_c103474_88421290	1A	168.59	0.607477	2	0.476898	0.363182
wsnp_Ex_c36911_44767554	1A	168.915	0.608491	2	0.47646	0.362953
wsnp_CAP11_c1827_988367	1A	169.814	0.957944	2	0.0805747	0.0773286
wsnp_Ex_c11939_19147421	1A	170.368	0.972093	2	0.0542564	0.0527845
wsnp_Ex_c11939_19147790	1A	170.368	0.867442	2	0.229973	0.203529
wsnp_Ex_c48407_53323483	1A	170.694	0.726636	2	0.397273	0.31836
wsnp_Ex_c1557_2973321	1A	173.716	0.873832	2	0.2205	0.19619
wsnp_Ex_c11939_19147514	1A	173.716	0.972093	2	0.0542564	0.0527845
wsnp_Ex_c52086_55807402	1A	173.716	0.863208	2	0.236161	0.208275
wsnp_Ku_c40759_48907151	1A	173.716	0.846512	2	0.259859	0.226096
wsnp_Ku_rep_c71113_70810693	1A	173.716	0.851163	2	0.253369	0.221271
wsnp_Ra_rep_c97840_85062318	1A	173.716	0.846512	2	0.259859	0.226096
wsnp_Ex_rep_c68020_66765390	1A	173.716	0.85446	2	0.248716	0.217786
wsnp_Ku_rep_c70564_70182765	1A	173.716	0.867299	2	0.230184	0.203691
wsnp_Ra_rep_c97840_85062404	1A	173.716	0.862559	2	0.237102	0.208993
wsnp_Ex_rep_c68020_66765273	1A	173.716	0.851163	2	0.253369	0.221271
wsnp_RFL_Contig2550_2175772	1A	173.716	0.827103	2	0.286008	0.245107
wsnp_Ex_c1861_3506202	1A	173.716	0.84186	2	0.266263	0.230815
wsnp_RFL_Contig3850_4199825	1A	175.618	0.75	2	0.375	0.304688
wsnp_Ex_rep_c67492_66096650	1A	175.618	0.639151	2	0.461274	0.354887
wsnp_Ex_c6476_11246531	1A	176.719	0.633803	2	0.464194	0.356456
wsnp_Ex_c1255_2411550	1A	177.995	0.638498	2	0.461637	0.355083
wsnp_Ku_c330_683203	1A	178.178	0.638498	2	0.461637	0.355083
wsnp_Ex_c52086_55808126	1A	181.174	0.787383	2	0.334822	0.278769
wsnp_Ex_c52086_55808193	1A	181.174	0.789216	2	0.332709	0.277361
wsnp_Ex_c3887_7051325	1A	181.851	0.635514	2	0.463272	0.355961
wsnp_Ex_c46670_52108070	1A	181.851	0.650943	2	0.454432	0.351178
wsnp_Ex_rep_c67474_66076379	1A	181.851	0.701422	2	0.418859	0.331137
wsnp_BE405749B_Ta_2_1	1B	9.55554	0.625592	2	0.468453	0.358729
wsnp_BE637971B_Ta_1_20	1B	9.55554	0.804651	2	0.314375	0.264959
wsnp_Ex_c50340_54659660	1B	10.6586	0.860465	2	0.24013	0.211299
wsnp_Ex_c7442_12743787	1B	10.6586	0.990698	2	0.0184316	0.0182617
wsnp_Ku_c8592_14575931	1B	10.9793	0.752632	2	0.372355	0.303031
wsnp_Ku_c28164_38103270	1B	11.1909	0.712264	2	0.409888	0.325884
wsnp_Ex_c7705_13139890	1B	11.627	0.761905	2	0.362812	0.296996
wsnp_Ex_c14273_22230844	1B	18.1235	0.981395	2	0.036517	0.0358503
wsnp_Ex_c25782_35041189	1B	21.5737	0.859155	2	0.242015	0.21273
wsnp_Ra_c19335_28504388	1B	21.9008	0.816038	2	0.30024	0.255168
wsnp_Ex_c33654_42106735	1B	22.9333	0.981395	2	0.036517	0.0358503
wsnp_Ex_c14832_22953906	1B	22.9333	0.981395	2	0.036517	0.0358503
wsnp_Ku_rep_c70742_70379526	1B	22.9333	0.793427	2	0.327801	0.274074
wsnp_Ex_c12063_19310114	1B	22.9333	0.690476	2	0.427438	0.336086
wsnp_Ku_c4911_8795151	1B	23.6516	0.536232	2	0.497375	0.373684
wsnp_CAP8_c4576_2228073	1B	23.6516	0.69697	2	0.422406	0.333193
wsnp_Ex_c27136_36355033	1B	27.3648	0.690141	2	0.427693	0.336232
wsnp_Ra_rep_c74968_72704437	1B	27.3648	0.820755	2	0.294233	0.250946
wsnp_Ex_c18733_27607958	1B	27.3648	0.684834	2	0.431673	0.338502
wsnp_Ku_c16938_25916260	1B	28.0574	0.65566	2	0.45154	0.349596
wsnp_Ex_c11976_19193550	1B	28.0574	0.683962	2	0.432316	0.338867
wsnp_Ex_c51156_55193734	1B	28.0574	0.666667	2	0.444444	0.345679
wsnp_Ra_c8506_14401408	1B	29.5003	0.699531	2	0.420375	0.332018
wsnp_Ku_rep_c71900_71624324	1B	30.1481	0.509434	2	0.499822	0.374911
wsnp_Ra_c4296_7819139	1B	30.1481	0.556604	2	0.493592	0.371775
wsnp_JD_rep_c62985_40164465	1B	30.4687	0.615023	2	0.473539	0.36142
wsnp_BE637864B_Ta_1_1	1B	31.4371	0.897674	2	0.18371	0.166835
wsnp_JD_c4444_5575748	1B	31.7577	0.509346	2	0.499825	0.374913
wsnp_Ex_c1429_2745237	1B	33.3931	0.979592	2	0.0399833	0.039184
wsnp_Ex_c37635_45347415	1B	33.3931	0.962617	2	0.0719714	0.0693814
wsnp_Ra_c21132_30487331	1B	33.3931	0.962617	2	0.0719714	0.0693814
wsnp_Ex_c9902_16309166	1B	33.3931	0.960465	2	0.0759438	0.07306
wsnp_BE497109B_Ta_2_5	1B	33.9574	0.616667	2	0.472778	0.361018
wsnp_Ex_rep_c69266_68192766	1B	33.9574	0.521127	2	0.499107	0.374553
wsnp_RFL_Contig2794_2564017	1B	33.9574	0.523364	2	0.498908	0.374454
wsnp_RFL_Contig4726_5654774	1B	33.9574	0.734884	2	0.389659	0.313742
wsnp_Ex_c14_27570	1B	35.2914	0.523364	2	0.498908	0.374454
wsnp_Ex_c11177_18096010	1B	35.2914	0.523585	2	0.498888	0.374443
wsnp_Ku_c62848_63784645	1B	35.5094	0.530516	2	0.498137	0.374067
wsnp_CAP12_c399_219300	1B	35.5094	0.560748	2	0.492619	0.371282
wsnp_Ex_c1429_2744367	1B	35.5094	0.995349	2	0.00925906	0.00921619
wsnp_Ex_c5947_10431109	1B	36.4842	0.955607	2	0.0848437	0.0812444
wsnp_JD_rep_c49357_33576509	1B	37.1897	0.525822	2	0.498666	0.374332
wsnp_Ex_c38116_45719983	1B	37.1897	0.696262	2	0.422963	0.333514
wsnp_Ku_c3710_6836438	1B	37.1897	0.803738	2	0.315486	0.26572
wsnp_Ku_c30982_40765254	1B	37.1897	0.673469	2	0.439817	0.343097
wsnp_Ku_c1772_3465811	1B	37.1897	0.986047	2	0.0275176	0.027139
wsnp_Ex_c7629_13033231	1B	37.6129	0.972093	2	0.0542564	0.0527845
wsnp_Ex_c26419_35667216	1B	37.7604	0.511737	2	0.499724	0.374862
wsnp_Ku_c16117_24917524	1B	37.7604	0.509346	2	0.499825	0.374913
wsnp_Ex_c15934_24341135	1B	38.1516	0.509346	2	0.499825	0.374913
wsnp_Ex_c6022_10552811	1B	38.1516	0.511737	2	0.499724	0.374862
wsnp_Ex_rep_c66802_65172754	1B	38.1516	0.507042	2	0.499901	0.37495
wsnp_Ex_c25180_34445112	1B	38.1516	0.995349	2	0.00925906	0.00921619
wsnp_BE403956B_Ta_2_3	1B	38.1516	0.509346	2	0.499825	0.374913
wsnp_BE442716B_Ta_2_1	1B	38.1516	0.525822	2	0.498666	0.374332
wsnp_BE442716B_Ta_2_2	1B	38.1516	0.679245	2	0.435742	0.340807
wsnp_Ku_c9014_15193623	1B	38.3633	0.511737	2	0.499724	0.374862
wsnp_BE591501B_Ta_2_1	1B	38.825	0.511628	2	0.49973	0.374865
wsnp_Ex_c30805_39678077	1B	39.4727	0.509302	2	0.499827	0.374913
wsnp_Ex_c10233_16784994	1B	39.4727	0.553073	2	0.494367	0.372167
wsnp_Ku_c66585_65967792	1B	39.6779	0.584112	2	0.48585	0.367825
wsnp_Ku_c11987_19472688	1B	40.4219	0.804651	2	0.314375	0.264959
wsnp_Ku_c11987_19473636	1B	40.4219	0.801887	2	0.317729	0.267253
wsnp_Ex_rep_c68573_67416138	1B	40.9349	0.509346	2	0.499825	0.374913
wsnp_Ra_c7527_12935330	1B	45.9243	0.679012	2	0.435909	0.340901
wsnp_Ra_c8484_14372815	1B	46.245	0.549296	2	0.49514	0.372558
wsnp_Ex_c17452_26163465	1B	46.245	0.556338	2	0.493652	0.371806
wsnp_Ra_c8484_14372772	1B	46.245	0.540284	2	0.496754	0.373372
wsnp_Ex_rep_c67036_65492436	1B	46.245	0.540284	2	0.496754	0.373372
wsnp_JD_c4485_5618761	1B	46.245	0.545024	2	0.495946	0.372965
wsnp_Ku_c4951_8856170	1B	46.245	0.544811	2	0.495984	0.372984
wsnp_Ex_c17452_26163496	1B	46.245	0.871495	2	0.223982	0.198898
wsnp_Ra_c6724_11703420	1B	46.245	0.873832	2	0.2205	0.19619
wsnp_CAP11_c76_113375	1B	46.245	0.890476	2	0.195057	0.176033
wsnp_Ex_c22006_31180883	1B	46.245	0.873832	2	0.2205	0.19619
wsnp_Ex_c22006_31181239	1B	46.245	0.872093	2	0.223094	0.198208
wsnp_Ex_c52474_56060204	1B	46.245	0.871495	2	0.223982	0.198898
wsnp_BE443930B_Ta_2_1	1B	46.572	0.78673	2	0.335572	0.279268
wsnp_Ex_c34966_43196962	1B	46.8927	0.790698	2	0.33099	0.276213
wsnp_CAP7_c940_480745	1B	46.8927	0.790698	2	0.33099	0.276213
wsnp_Ex_c31567_40338517	1B	47.534	0.795349	2	0.325538	0.272551
wsnp_Ex_c2004_3770146	1B	47.534	0.708134	2	0.41336	0.327927
wsnp_Ex_rep_c66883_65286958	1B	47.534	0.766355	2	0.35811	0.293989
wsnp_Ex_rep_c68712_67571580	1B	47.8611	0.767442	2	0.35695	0.293243
wsnp_Ra_c2027_3943938	1B	47.8611	0.771028	2	0.353088	0.290752
wsnp_Ra_c2027_3945713	1B	47.8611	0.793269	2	0.327986	0.274199
wsnp_Ra_c2027_3945764	1B	47.8611	0.771028	2	0.353088	0.290752
wsnp_Ex_rep_c69986_68942834	1B	48.2202	0.747664	2	0.377326	0.306138
wsnp_Ex_c852_1657319	1B	48.2202	0.744186	2	0.380746	0.308262
wsnp_Ex_rep_c69986_68942866	1B	48.2202	0.747664	2	0.377326	0.306138
wsnp_Ex_c2025_3799847	1B	48.2202	0.6875	2	0.429688	0.337372
wsnp_Ra_c12888_20519578	1B	49.9261	0.537736	2	0.497152	0.373572
wsnp_Ra_c21032_30370234	1B	49.9261	0.790476	2	0.331247	0.276385
wsnp_Ex_c5388_9526777	1B	50.2596	0.533175	2	0.497799	0.373897
wsnp_BE443332B_Ta_2_2	1B	50.4776	0.661972	2	0.44753	0.347389
wsnp_CAP11_rep_c8576_3700031	1B	50.6957	0.537559	2	0.497179	0.373585
wsnp_BE446240B_Ta_2_3	1B	50.6957	0.865116	2	0.23338	0.206147
wsnp_Ex_c2278_4270123	1B	50.6957	0.748815	2	0.376182	0.305426
wsnp_JD_c4641_5774711	1B	51.1895	0.542453	2	0.496396	0.373191
wsnp_Ku_c24323_34285350	1B	51.9206	0.588095	2	0.484478	0.367119
wsnp_Ex_rep_c67942_66669791	1B	53.3122	0.734597	2	0.389928	0.313906
wsnp_Ex_c12774_20272038	1B	54.9219	0.7277	2	0.396306	0.317777
wsnp_Ex_c26620_35859364	1B	55.249	0.617647	2	0.472318	0.360776
wsnp_Ex_rep_c66643_64952627	1B	55.249	0.610329	2	0.475655	0.362531
wsnp_Ku_c19618_29134473	1B	55.7428	0.607477	2	0.476898	0.363182
wsnp_Ku_c39862_48205590	1B	56.7048	0.585714	2	0.485306	0.367545
wsnp_Ex_c6611_11451949	1B	57.2819	0.577103	2	0.48811	0.368984
wsnp_BF478690B_Ta_2_1	1B	57.6026	0.514085	2	0.499603	0.374802
wsnp_Ex_c30969_39821293	1B	57.6026	0.616114	2	0.473035	0.361154
wsnp_Ex_c4561_8184576	1B	57.6026	0.502326	2	0.499989	0.374995
wsnp_Ex_c6611_11452297	1B	57.6026	0.58216	2	0.4865	0.368159
wsnp_JD_c5659_6814240	1B	59.7189	0.732558	2	0.391833	0.315067
wsnp_Ex_c1600_3051075	1B	60.2512	0.59322	2	0.48262	0.366159
wsnp_Ex_c17707_26454940	1B	60.2512	0.521531	2	0.499073	0.374536
wsnp_CAP11_c6264_2895652	1B	60.2512	0.687793	2	0.429467	0.337246
wsnp_Ex_c14871_23001630	1B	61.0657	0.981395	2	0.036517	0.0358503
wsnp_Ra_c29782_39115548	1B	61.3928	0.521226	2	0.499099	0.374549
wsnp_Ra_c19148_28288923	1B	61.8866	0.528708	2	0.498352	0.374174
wsnp_Ex_c5679_9976893	1B	62.4509	0.5311	2	0.498066	0.374031
wsnp_Ex_c53976_57027635	1B	63.4898	0.633178	2	0.464527	0.356635
wsnp_Ku_c33028_42580216	1B	63.4898	0.630332	2	0.466027	0.357437
wsnp_Ra_c11232_18256748	1B	63.4898	0.653659	2	0.452778	0.350274
wsnp_Ra_c5088_9081927	1B	63.4898	0.632075	2	0.465112	0.356947
wsnp_Ex_c1495_2864718	1B	63.9323	0.65566	2	0.45154	0.349596
wsnp_Ra_c25590_35156699	1B	63.9323	0.631313	2	0.465514	0.357162
wsnp_BG606586B_Ta_2_13	1B	63.9323	0.896714	2	0.185237	0.16808
wsnp_CAP11_c543_375403	1B	65.5228	0.972093	2	0.0542564	0.0527845
wsnp_CAP8_rep_c4452_2170021	1B	66.1834	0.972093	2	0.0542564	0.0527845
wsnp_BG274294B_Ta_2_3	1B	66.1834	0.582547	2	0.486372	0.368093
wsnp_BF485168B_Ta_2_1	1B	66.5104	0.65566	2	0.45154	0.349596
wsnp_Ex_c18462_27305612	1B	67.357	0.688372	2	0.429032	0.336998
wsnp_Ku_c23096_32987510	1B	67.6776	0.845794	2	0.260852	0.22683
wsnp_JD_c6331_7499060	1B	67.9983	0.995349	2	0.00925906	0.00921619
wsnp_Ku_c33530_43012957	1B	67.9983	0.995349	2	0.00925906	0.00921619
wsnp_Ex_c402_791183	1B	67.9983	0.995349	2	0.00925906	0.00921619
wsnp_JD_c6331_7499499	1B	67.9983	0.920561	2	0.146257	0.135562
wsnp_Ku_c7266_12549538	1B	67.9983	0.995349	2	0.00925906	0.00921619
wsnp_Ex_c5245_9283053	1B	69.159	0.924883	2	0.13895	0.129296
wsnp_Ex_rep_c69766_68723140	1B	69.6144	0.614286	2	0.473878	0.361598
wsnp_BE446240B_Ta_2_1	1B	70.1915	0.87907	2	0.212612	0.19001
wsnp_Ku_c34980_44256215	1B	70.9419	0.967442	2	0.0629962	0.061012
wsnp_BG313767B_Ta_2_1	1B	73.1223	0.595238	2	0.481859	0.365765
wsnp_Ex_c58292_59652859	1B	73.6995	0.71729	2	0.40557	0.323327
wsnp_Ex_rep_c66389_64588992	1B	75.5144	0.965116	2	0.0673337	0.0650668
wsnp_Ex_rep_c66389_64589189	1B	75.5144	0.957944	2	0.0805747	0.0773286
wsnp_Ex_c1440_2764269	1B	76.3674	0.75	2	0.375	0.304688
wsnp_Ex_c1440_2764867	1B	76.3674	0.713953	2	0.408448	0.325033
wsnp_BM140362B_Ta_1_1	1B	76.3674	0.934579	2	0.122281	0.114805
wsnp_Ku_c15419_24019436	1B	76.3674	0.981132	2	0.0370239	0.0363385
wsnp_Ex_c39616_46871127	1B	77.5666	0.859813	2	0.241069	0.212012
wsnp_Ex_c21559_30710510	1B	77.7077	0.705607	2	0.415451	0.329151
wsnp_Ex_c22439_31632880	1B	77.7077	0.986047	2	0.0275176	0.027139
wsnp_Ex_c8625_14468525	1B	77.7077	0.62381	2	0.469342	0.359201
wsnp_Ku_c8235_14030979	1B	77.9322	0.815789	2	0.300554	0.255388
wsnp_Ex_c23235_32471358	1B	80.8437	0.845794	2	0.260852	0.22683
wsnp_Ex_c13109_20725640	1B	80.8437	0.841121	2	0.267272	0.231555
wsnp_Ex_c23235_32471767	1B	80.8437	0.84186	2	0.266263	0.230815
wsnp_CAP11_c287_244799	1B	80.972	0.831776	2	0.27985	0.240692
wsnp_Ex_c15611_23928961	1B	80.972	0.870892	2	0.224878	0.199593
wsnp_Ex_c21198_30326388	1B	80.972	0.84507	2	0.261853	0.227569
wsnp_Ex_c15611_23929128	1B	80.972	0.887324	2	0.19996	0.179968
wsnp_Ex_c21198_30327016	1B	80.972	0.84434	2	0.26286	0.228313
wsnp_Ex_c23230_32466568	1B	80.972	0.842723	2	0.265082	0.229948
wsnp_Ex_c24318_33562395	1B	80.972	0.882629	2	0.20719	0.185726
wsnp_Ex_c5101_9053178	1B	80.972	0.88785	2	0.199144	0.179315
wsnp_Ex_c7585_12955306	1B	80.972	0.880841	2	0.20992	0.187887
wsnp_Ex_c7585_12957020	1B	80.972	0.878505	2	0.213468	0.190684
wsnp_Ex_rep_c107911_91350866	1B	80.972	0.84434	2	0.26286	0.228313
wsnp_Ex_rep_c107911_91350930	1B	80.972	0.843602	2	0.263875	0.22906
wsnp_Ku_c13043_20902807	1B	80.972	0.877358	2	0.215201	0.192045
wsnp_Ku_c4175_7603236	1B	80.972	0.882075	2	0.208037	0.186397
wsnp_Ku_rep_c89089_82009285	1B	80.972	0.845794	2	0.260852	0.22683
wsnp_Ra_c2748_5223434	1B	80.972	0.84507	2	0.261853	0.227569
wsnp_Ku_c17017_26019611	1B	80.972	0.60804	2	0.476655	0.363055
wsnp_Ex_c28733_37836638	1B	82.851	0.939535	2	0.113618	0.107164
wsnp_Ex_rep_c67299_65845319	1B	83.6976	0.605769	2	0.477626	0.363563
wsnp_Ex_rep_c67299_65844168	1B	83.6976	0.598592	2	0.480559	0.365091
wsnp_Ex_c27644_36826484	1B	84.6659	0.906103	2	0.17016	0.155683
wsnp_Ex_c32284_40970312	1B	84.6659	0.752381	2	0.372608	0.303189
wsnp_Ex_c6378_11086366	1B	84.6659	0.737089	2	0.387577	0.312469
wsnp_RFL_Contig2220_1597321	1B	84.8519	0.746341	2	0.378632	0.306951
wsnp_BG606986B_Ta_2_1	1B	86.1281	0.538835	2	0.496984	0.373487
wsnp_JD_rep_c63201_40318622	1B	88.2765	0.652174	2	0.453686	0.350771
wsnp_Ex_c3147_5816957	1B	89.309	0.623529	2	0.469481	0.359275
wsnp_BE590634B_Ta_2_1	1B	89.7644	0.514218	2	0.499596	0.374798
wsnp_BE590634B_Ta_2_5	1B	89.7644	0.507212	2	0.499896	0.374948
wsnp_Ku_c56140_59771244	1B	89.7644	0.514286	2	0.499592	0.374796
wsnp_RFL_Contig2818_2601481	1B	90.5917	0.981395	2	0.036517	0.0358503
wsnp_Ex_c9091_15135511	1B	90.5917	0.981395	2	0.036517	0.0358503
wsnp_Ku_c41261_49287074	1B	90.7328	0.641509	2	0.45995	0.354173
wsnp_Ex_c194_381656	1B	91.2266	0.64455	2	0.458211	0.353232
wsnp_BE494527B_Ta_2_1	1B	91.3677	0.661215	2	0.448019	0.347659
wsnp_Ex_rep_c66255_64400455	1B	91.9384	0.507042	2	0.499901	0.37495
wsnp_JD_c100_159424	1B	93.5289	0.705314	2	0.415692	0.329292
wsnp_RFL_Contig1493_681815	1B	94.1766	0.986047	2	0.0275176	0.027139
wsnp_JD_c1544_2179305	1B	94.1766	0.934579	2	0.122281	0.114805
wsnp_Ku_c18227_27490539	1B	94.6063	0.542453	2	0.496396	0.373191
wsnp_Ex_c26083_35336771	1B	94.6961	0.976636	2	0.0456372	0.0445958
wsnp_Ex_c5296_9365528	1B	95.6773	0.751174	2	0.373824	0.303952
wsnp_Ex_c15796_24173348	1B	95.7478	0.897674	2	0.18371	0.166835
wsnp_Ex_c5296_9365847	1B	95.7991	0.754717	2	0.370239	0.3017
wsnp_BF200640B_Ta_2_1	1B	96.1262	0.923256	2	0.141709	0.131668
wsnp_Ex_c5296_9365860	1B	96.4468	0.760563	2	0.364213	0.297888
wsnp_JD_c20621_18304110	1B	97.133	0.614286	2	0.473878	0.361598
wsnp_Ex_rep_c78209_74462664	1B	97.133	0.635922	2	0.46305	0.355842
wsnp_RFL_Contig3738_3992954	1B	101.09	0.915094	2	0.155393	0.14332
wsnp_Ex_c27176_36393952	1B	101.885	0.638095	2	0.461859	0.355202
wsnp_Ex_c34765_43024979	1B	102.36	0.71564	2	0.406999	0.324175
wsnp_Ex_c27176_36392532	1B	102.36	0.712264	2	0.409888	0.325884
wsnp_Ex_c27176_36392758	1B	102.36	0.71564	2	0.406999	0.324175
wsnp_Ex_rep_c67747_66422078	1B	102.36	0.707547	2	0.413848	0.328213
wsnp_Ku_rep_c107952_93214466	1B	102.424	0.803828	2	0.315377	0.265646
wsnp_Ex_c48677_53513032	1B	102.745	0.528846	2	0.498336	0.374167
wsnp_Ku_c18881_28259811	1B	102.745	0.596447	2	0.481396	0.365525
wsnp_Ku_c51703_56915288	1B	102.745	0.528846	2	0.498336	0.374167
wsnp_JD_c14411_14148961	1B	107.394	0.729858	2	0.394331	0.316582
wsnp_Ex_c13878_21738866	1B	109.312	0.521429	2	0.499082	0.37454
wsnp_CAP7_c266_144809	1B	109.53	0.691589	2	0.426587	0.335599
wsnp_Ex_c26296_35541303	1B	109.53	0.504902	2	0.499952	0.374976
wsnp_CAP11_c1902_1022408	1B	111.203	0.974419	2	0.049854	0.0486113
wsnp_CAP11_c1902_1022590	1B	111.203	0.660377	2	0.448558	0.347956
wsnp_RFL_Contig3951_4390396	1B	111.203	0.652174	2	0.453686	0.350771
wsnp_CAP12_c1337_682282	1B	121.862	0.753555	2	0.37142	0.302444
wsnp_RFL_Contig2403_1927045	1B	121.997	0.835681	2	0.274637	0.236924
wsnp_Ra_c53181_56932563	1B	121.997	0.839623	2	0.269313	0.233048
wsnp_Ex_c4436_7981037	1B	123.433	0.860465	2	0.24013	0.211299
wsnp_CAP11_rep_c4138_1957291	1B	123.568	0.906977	2	0.16874	0.154503
wsnp_CAP11_rep_c4138_1957470	1B	123.568	0.906977	2	0.16874	0.154503
wsnp_CAP11_c2596_1325540	1B	127.858	0.559242	2	0.492981	0.371466
wsnp_Ku_c2797_5284087	1B	131.462	0.65566	2	0.45154	0.349596
wsnp_BG274687B_Ta_2_1	1B	136.888	0.962617	2	0.0719714	0.0693814
wsnp_Ku_c13952_22097856	1B	140.723	0.691943	2	0.426316	0.335443
wsnp_Ku_c13952_22097895	1B	140.723	0.693396	2	0.425196	0.3348
wsnp_Ex_c17990_26770800	1B	141.23	0.57619	2	0.48839	0.369128
wsnp_Ex_c1597_3045682	1B	141.23	0.530374	2	0.498155	0.374076
wsnp_Ra_c2633_5017265	1D	15.5444	0.864486	2	0.2343	0.206852
wsnp_Ex_c1969_3705930	1D	17.0941	0.533333	2	0.497778	0.373886
wsnp_Ku_c13229_21141117	1D	17.0941	0.537383	2	0.497205	0.373599
wsnp_Ku_c13229_21141168	1D	17.0941	0.533019	2	0.49782	0.373907
wsnp_Ku_c13622_21660346	1D	23.0756	0.929907	2	0.130361	0.121864
wsnp_Ex_rep_c67198_65703538	1D	24.0678	0.920561	2	0.146257	0.135562
wsnp_Ra_c1020_2062200	1D	25.6648	0.78673	2	0.335572	0.279268
wsnp_RFL_Contig4025_4499792	1D	32.7897	0.895735	2	0.186788	0.169343
wsnp_Ex_c3372_6195001	1D	45.093	0.560465	2	0.492688	0.371317
wsnp_Ex_c3450_6323939	1D	45.093	0.539906	2	0.496815	0.373402
wsnp_Ex_rep_c101500_86856089	1D	47.6632	0.589202	2	0.484086	0.366916
wsnp_Ex_rep_c101500_86856679	1D	47.6632	0.591981	2	0.483079	0.366396
wsnp_CAP11_rep_c4017_1896951	1D	48.1546	0.702326	2	0.418129	0.330713
wsnp_BE405518D_Ta_2_3	1D	48.6271	0.593897	2	0.482367	0.366028
wsnp_BE586140D_Ta_2_2	1D	48.8066	0.617371	2	0.472448	0.360845
wsnp_CAP11_c1043_618449	1D	50.7532	0.637209	2	0.462347	0.355465
wsnp_CAP8_c458_368155	1D	51.2918	0.85514	2	0.247751	0.217061
wsnp_BE445121D_Ta_2_2	1D	51.906	0.905213	2	0.171604	0.15688
wsnp_Ex_c16720_25268525	1D	54.4857	0.939535	2	0.113618	0.107164
wsnp_Ex_c1130_2166731	1D	54.4857	0.939535	2	0.113618	0.107164
wsnp_Ex_rep_c108057_91436561	1D	54.4857	0.939535	2	0.113618	0.107164
wsnp_BE424100D_Ta_1_1	1D	56.0355	0.909302	2	0.164943	0.15134
wsnp_CAP8_c458_368125	1D	57.4529	0.85514	2	0.247751	0.217061
wsnp_Ex_rep_c70574_69491038	1D	61.7902	0.70892	2	0.412705	0.327542
wsnp_BE517805D_Ta_1_1	1D	61.7902	0.972093	2	0.0542564	0.0527845
wsnp_Ku_c53270_57959459	1D	67.2898	0.523585	2	0.498888	0.374443
wsnp_Ex_c10959_17801482	1D	67.7717	0.995349	2	0.00925906	0.00921619
wsnp_Ex_c26626_35864468	1D	80.1411	0.835681	2	0.274637	0.236924
wsnp_Ex_c13164_20793506	1D	80.623	0.835681	2	0.274637	0.236924
wsnp_Ex_c57601_59245549	1D	80.623	0.827103	2	0.286008	0.245107
wsnp_JD_c8173_9207415	1D	80.623	0.835681	2	0.274637	0.236924
wsnp_Ex_c27290_36498462	1D	80.623	0.834906	2	0.275676	0.237678
wsnp_Ku_c2624_4986980	1D	80.623	0.834906	2	0.275676	0.237678
wsnp_Ex_c57601_59245965	1D	80.623	0.835681	2	0.274637	0.236924
wsnp_Ex_c1609_3069103	1D	80.623	0.848341	2	0.257317	0.224211
wsnp_Ku_c5560_9853214	1D	80.623	0.834906	2	0.275676	0.237678
wsnp_Ex_c1318_2520706	1D	84.2705	0.834906	2	0.275676	0.237678
wsnp_Ex_c25974_35235456	1D	85.7257	0.829439	2	0.28294	0.242912
wsnp_Ex_c27290_36498531	1D	87.181	0.835681	2	0.274637	0.236924
wsnp_Ex_c57601_59245380	1D	87.9086	0.838863	2	0.270344	0.233801
wsnp_Ex_c6920_11928994	1D	88.6362	0.874408	2	0.219638	0.195518
wsnp_Ex_c6920_11929171	1D	89.3638	0.834906	2	0.275676	0.237678
wsnp_Ex_c6920_11929748	1D	89.8457	0.827103	2	0.286008	0.245107
wsnp_Ku_c5560_9851459	1D	89.8457	0.833333	2	0.277778	0.239198
wsnp_Ex_c8188_13842273	1D	90.5639	0.861502	2	0.238632	0.210159
wsnp_Ra_c4135_7565040	1D	90.5639	0.86385	2	0.235227	0.207561
wsnp_Ex_c15396_23659859	1D	91.0364	0.866822	2	0.230883	0.204229
wsnp_RFL_Contig1984_1169021	1D	91.5088	0.95814	2	0.0802163	0.076999
wsnp_Ex_rep_c69024_67924125	1D	92.3404	0.912195	2	0.16019	0.14736
wsnp_Ex_c12447_19847242	1D	92.3404	0.864486	2	0.2343	0.206852
wsnp_Ex_c18665_27541568	1D	92.3404	0.859155	2	0.242015	0.21273
wsnp_Ex_rep_c66423_64640941	1D	92.3404	0.868545	2	0.22835	0.202278
wsnp_Ex_rep_c66423_64641115	1D	92.3404	0.86385	2	0.235227	0.207561
wsnp_Ex_rep_c66423_64641680	1D	92.3404	0.87381	2	0.220533	0.196216
wsnp_Ex_c16429_24929065	1D	99.8055	0.967442	2	0.0629962	0.061012
wsnp_Ra_rep_c70864_68811253	1D	103.321	0.900943	2	0.178489	0.16256
wsnp_Ku_c26635_36605013	1D	103.321	0.934579	2	0.122281	0.114805
wsnp_Ex_rep_c111610_93458148	1D	103.321	0.868545	2	0.22835	0.202278
wsnp_Ku_c40309_48558476	1D	103.869	0.867442	2	0.229973	0.203529
wsnp_Ra_c193_406396	1D	104.785	0.934884	2	0.121752	0.11434
wsnp_Ex_c35886_43949442	1D	145.361	0.652582	2	0.453437	0.350635
wsnp_Ex_c35886_43950574	1D	145.361	0.654028	2	0.45255	0.35015
wsnp_Ex_c2772_5130007	2A	0.257539	0.568075	2	0.490732	0.370323
wsnp_Ku_c10418_17237935	2A	3.19828	0.832558	2	0.27881	0.239943
wsnp_Ex_c19516_28483050	2A	4.66565	0.790698	2	0.33099	0.276213
wsnp_Ex_c19516_28481857	2A	4.66565	0.78972	2	0.332125	0.276972
wsnp_Ex_c36049_44083089	2A	4.66565	0.864486	2	0.2343	0.206852
wsnp_Ex_c11950_19164041	2A	6.24682	0.665116	2	0.445473	0.34625
wsnp_Ex_c11950_19164191	2A	6.24682	0.665116	2	0.445473	0.34625
wsnp_Ex_c997_1906900	2A	6.67206	0.64186	2	0.459751	0.354066
wsnp_Ra_c21104_30458226	2A	6.97152	0.516432	2	0.49946	0.37473
wsnp_BF201235A_Ta_2_4	2A	9.90627	0.88785	2	0.199144	0.179315
wsnp_RFL_Contig3790_4082085	2A	9.90627	0.897196	2	0.18447	0.167456
wsnp_BF201235A_Ta_2_19	2A	9.90627	0.88785	2	0.199144	0.179315
wsnp_Ex_c3685_6723631	2A	9.90627	0.654206	2	0.452441	0.35009
wsnp_Ex_rep_c93362_82371891	2A	33.4322	0.929577	2	0.130926	0.122356
wsnp_CAP8_rep_c9132_3977980	2A	35.1631	0.929577	2	0.130926	0.122356
wsnp_CAP8_c2110_1147974	2A	35.4625	0.929577	2	0.130926	0.122356
wsnp_Ex_c61879_61748626	2A	36.325	0.809524	2	0.30839	0.260838
wsnp_Ex_c15740_24096817	2A	38.8225	0.752381	2	0.372608	0.303189
wsnp_Ex_c22202_31392780	2A	38.8225	0.753555	2	0.37142	0.302444
wsnp_Ex_rep_c103167_88181968	2A	39.3616	0.755869	2	0.369063	0.300959
wsnp_Ex_c19556_28530231	2A	45.7641	0.677725	2	0.436828	0.341418
wsnp_Ex_c19556_28530243	2A	45.7641	0.678404	2	0.436344	0.341146
wsnp_Ex_c2033_3814035	2A	46.1055	0.841121	2	0.267272	0.231555
wsnp_Ex_c5412_9564346	2A	52.4362	0.629108	2	0.466662	0.357775
wsnp_Ex_c5412_9564478	2A	52.7356	0.590476	2	0.483628	0.36668
wsnp_Ex_c5412_9564046	2A	52.7356	0.626761	2	0.467864	0.358415
wsnp_Ex_c5412_9564550	2A	52.7356	0.627358	2	0.46756	0.358254
wsnp_JD_rep_c48914_33168544	2A	59.7251	0.618812	2	0.471767	0.360485
wsnp_Ex_c30481_39394826	2A	61.5758	0.523364	2	0.498908	0.374454
wsnp_Ku_c1292_2572053	2A	61.5758	0.50237	2	0.499989	0.374994
wsnp_Ku_c1292_2572110	2A	61.5758	0.5	2	0.5	0.375
wsnp_Ex_c35331_43499339	2A	62.1807	0.590476	2	0.483628	0.36668
wsnp_Ex_c59373_60260876	2A	62.1807	0.727273	2	0.396694	0.318011
wsnp_RFL_Contig3085_3007861	2A	67.9484	0.560386	2	0.492707	0.371327
wsnp_Ex_c15822_24204224	2A	68.2658	0.556075	2	0.493711	0.371836
wsnp_Ex_c22645_31845564	2A	68.5833	0.561611	2	0.492408	0.371175
wsnp_Ku_c15567_24223777	2A	69.0564	0.745283	2	0.379672	0.307597
wsnp_Ex_rep_c101526_86881496	2A	71.7097	0.758294	2	0.366569	0.299382
wsnp_Ex_c2887_5330426	2A	72.0091	0.544186	2	0.496095	0.37304
wsnp_Ex_rep_c68113_66877517	2A	72.3086	0.621495	2	0.470478	0.359803
wsnp_JD_c13086_13174510	2A	72.3086	0.626168	2	0.468163	0.358575
wsnp_JD_c18695_17091254	2A	72.6141	0.755869	2	0.369063	0.300959
wsnp_Ex_c15325_23565935	2A	74.0036	0.631455	2	0.465439	0.357122
wsnp_BE497494A_Td_2_2	2A	74.0036	0.95814	2	0.0802163	0.076999
wsnp_CAP11_rep_c8768_3788007	2A	75.6147	0.662679	2	0.447071	0.347135
wsnp_Ex_c15325_23565794	2A	76.2196	0.632075	2	0.465112	0.356947
wsnp_JD_c12088_12411845	2A	76.2196	0.701422	2	0.418859	0.331137
wsnp_Ex_c15325_23564654	2A	76.2196	0.633333	2	0.464444	0.35659
wsnp_Ex_c20370_29434410	2A	77.3516	0.509434	2	0.499822	0.374911
wsnp_Ex_c4847_8646583	2A	77.651	0.514151	2	0.4996	0.3748
wsnp_RFL_Contig3604_3795252	2A	78.256	0.764151	2	0.360449	0.295487
wsnp_BF201533A_Ta_2_3	2A	78.256	0.845794	2	0.260852	0.22683
wsnp_CD453913A_Ta_2_1	2A	78.256	0.624413	2	0.469043	0.359042
wsnp_Ex_rep_c101866_87158671	2A	79.4658	0.759804	2	0.365004	0.29839
wsnp_Ku_rep_c102140_89178676	2A	79.7653	0.729469	2	0.394688	0.316799
wsnp_Ex_rep_c69124_68035904	2A	80.0647	0.714953	2	0.40759	0.324525
wsnp_JG_c926_520103	2A	80.0647	0.720379	2	0.402866	0.321716
wsnp_Ku_c14099_22301373	2A	80.0647	0.71564	2	0.406999	0.324175
wsnp_Ex_c60588_60977198	2A	80.0647	0.708531	2	0.41303	0.327733
wsnp_Ex_rep_c69124_68035485	2A	80.0647	0.714286	2	0.408163	0.324865
wsnp_Ra_c19526_28719561	2A	80.0647	0.71564	2	0.406999	0.324175
wsnp_Ex_c36242_44232305	2A	80.4181	0.518692	2	0.499301	0.37465
wsnp_Ex_c36242_44232473	2A	80.4181	0.595349	2	0.481817	0.365743
wsnp_Ex_c16677_25220222	2A	81.6639	0.705607	2	0.415451	0.329151
wsnp_CAP11_c1787_968410	2A	82.2688	0.880841	2	0.20992	0.187887
wsnp_BG607088A_Ta_1_1	2A	82.2688	0.962617	2	0.0719714	0.0693814
wsnp_Ex_c41168_48053629	2A	83.7122	0.548837	2	0.49523	0.372604
wsnp_Ex_c25409_34677674	2A	83.7122	0.869767	2	0.226544	0.200883
wsnp_Ex_c32079_40793255	2A	84.0117	0.885714	2	0.202449	0.181956
wsnp_JD_c16067_15341994	2A	84.3171	0.873832	2	0.2205	0.19619
wsnp_Ex_c17852_26612172	2A	84.6166	0.548837	2	0.49523	0.372604
wsnp_Ex_c33420_41911147	2A	84.916	0.84507	2	0.261853	0.227569
wsnp_Ex_c23720_32957892	2A	85.2155	0.621495	2	0.470478	0.359803
wsnp_Ku_c3907_7157334	2A	85.2155	0.85446	2	0.248716	0.217786
wsnp_CAP7_c7742_3467376	2A	85.521	0.538278	2	0.49707	0.373531
wsnp_Ku_c44873_52048221	2A	85.521	0.630841	2	0.465761	0.357294
wsnp_CAP11_rep_c4303_2031651	2A	85.521	0.630841	2	0.465761	0.357294
wsnp_Ex_c29940_38921491	2A	85.521	0.637209	2	0.462347	0.355465
wsnp_Ex_c45617_51361414	2A	85.521	0.632075	2	0.465112	0.356947
wsnp_BE399936A_Ta_2_1	2A	85.521	0.632075	2	0.465112	0.356947
wsnp_Ex_c1064_2034518	2A	85.521	0.633803	2	0.464194	0.356456
wsnp_Ex_c1064_2034730	2A	85.521	0.630233	2	0.466079	0.357464
wsnp_Ex_c14760_22866280	2A	85.521	0.632075	2	0.465112	0.356947
wsnp_Ex_c18271_27089779	2A	85.521	0.630841	2	0.465761	0.357294
wsnp_Ex_c33196_41722217	2A	85.521	0.630233	2	0.466079	0.357464
wsnp_Ex_c7091_12199032	2A	85.521	0.869767	2	0.226544	0.200883
wsnp_Ex_c7154_12289504	2A	85.521	0.671642	2	0.441078	0.343803
wsnp_Ex_rep_c67481_66083943	2A	85.521	0.632075	2	0.465112	0.356947
wsnp_Ex_c21786_30948397	2A	85.521	0.632075	2	0.465112	0.356947
wsnp_Ku_c30418_40245121	2A	85.521	0.607843	2	0.47674	0.363099
wsnp_Ra_c10861_17763060	2A	85.521	0.622642	2	0.469918	0.359507
wsnp_CAP11_rep_c8681_3747503	2A	85.521	0.626168	2	0.468163	0.358575
wsnp_CD452951A_Ta_2_1	2A	85.521	0.593909	2	0.482362	0.366026
wsnp_Ra_rep_c88200_80168527	2A	85.521	0.632075	2	0.465112	0.356947
wsnp_Ex_c11437_18454413	2A	85.521	0.633178	2	0.464527	0.356635
wsnp_Ex_rep_c67264_65795361	2A	85.521	0.660465	2	0.448502	0.347925
wsnp_Ex_c2592_4822528	2A	85.521	0.873832	2	0.2205	0.19619
wsnp_Ex_c42230_48866587	2A	85.521	0.632558	2	0.464857	0.356811
wsnp_BE517627A_Ta_2_1	2A	85.521	0.614486	2	0.473786	0.361549
wsnp_BG263521A_Ta_2_1	2A	85.521	0.57243	2	0.489508	0.369699
wsnp_BG263521A_Ta_2_2	2A	85.521	0.57277	2	0.489409	0.369648
wsnp_Ex_c10083_16570816	2A	85.521	0.880841	2	0.20992	0.187887
wsnp_Ex_c22862_32074455	2A	85.521	0.57243	2	0.489508	0.369699
wsnp_Ex_c7154_12290649	2A	85.521	0.632075	2	0.465112	0.356947
wsnp_Ex_rep_c67143_65626838	2A	85.521	0.632075	2	0.465112	0.356947
wsnp_Ra_c58188_60005934	2A	85.521	0.622642	2	0.469918	0.359507
wsnp_Ex_c4203_7590741	2A	85.8204	0.728643	2	0.395445	0.317256
wsnp_Ex_rep_c66709_65042923	2A	87.0243	0.611374	2	0.475191	0.362288
wsnp_Ra_c30244_39523512	2A	87.3297	0.68	2	0.4352	0.3405
wsnp_BE403352A_Ta_2_1	2A	87.9287	0.696682	2	0.422632	0.333323
wsnp_Ex_c2030_3807284	2A	88.2281	0.617925	2	0.472188	0.360707
wsnp_Ex_c12068_19316125	2A	88.2281	0.619718	2	0.471335	0.360257
wsnp_Ku_c2325_4468237	2A	88.2281	0.698113	2	0.421502	0.33267
wsnp_JD_c3032_4015340	2A	88.5336	0.613208	2	0.474368	0.361856
wsnp_Ex_c20649_29731279	2A	88.5336	0.620853	2	0.470789	0.359968
wsnp_Ex_rep_c68516_67350929	2A	89.1325	0.696682	2	0.422632	0.333323
wsnp_Ex_c8587_14418021	2A	89.2583	0.592233	2	0.482986	0.366348
wsnp_Ex_rep_c66800_65171198	2A	89.6176	0.620853	2	0.470789	0.359968
wsnp_Ex_c20445_29515644	2A	89.9171	0.593458	2	0.482531	0.366113
wsnp_Ex_rep_c68599_67447880	2A	90.2166	0.620853	2	0.470789	0.359968
wsnp_Ex_rep_c103255_88258450	2A	90.8215	0.788732	2	0.333267	0.277734
wsnp_Ku_rep_c110147_94431847	2A	91.4204	0.777251	2	0.346264	0.286314
wsnp_Ra_c10091_16694335	2A	92.0253	0.616114	2	0.473035	0.361154
wsnp_Ex_rep_c66809_65185215	2A	92.6243	0.779343	2	0.343935	0.28479
wsnp_Ku_rep_c69876_69364477	2A	93.2292	0.620853	2	0.470789	0.359968
wsnp_Ex_c2138_4015881	2A	94.433	0.6	2	0.48	0.3648
wsnp_Ku_c16371_25240695	2A	95.0319	0.616114	2	0.473035	0.361154
wsnp_Ex_rep_c66377_64570189	2A	95.6369	0.589372	2	0.484025	0.366885
wsnp_Ex_c30787_39660951	2A	95.9363	0.775701	2	0.347978	0.287434
wsnp_BG608354A_Ta_2_1	2A	96.2358	0.593458	2	0.482531	0.366113
wsnp_Ex_rep_c66615_64916114	2A	96.2358	0.608491	2	0.47646	0.362953
wsnp_Ex_rep_c66615_64916512	2A	96.2358	0.603286	2	0.478664	0.364104
wsnp_Ex_c3869_7028759	2A	96.5353	0.618605	2	0.471866	0.360537
wsnp_Ra_c4850_8698731	2A	96.8407	0.597156	2	0.481121	0.365382
wsnp_Ex_c31900_40635609	2A	97.1402	0.762791	2	0.361882	0.296403
wsnp_Ex_rep_c66800_65171259	2A	97.1402	0.619159	2	0.471602	0.360398
wsnp_Ex_c17220_25871264	2A	97.1402	0.778302	2	0.345096	0.28555
wsnp_Ra_rep_c111721_93875204	2A	97.1402	0.773585	2	0.350303	0.288947
wsnp_Ex_c25057_34318425	2A	99.4161	0.741784	2	0.383081	0.309705
wsnp_Ex_c13260_20914585	2A	99.4161	0.808612	2	0.309517	0.261616
wsnp_Ex_c27023_36242252	2A	99.4161	0.694836	2	0.424078	0.334157
wsnp_Ku_c2413_4626451	2A	100.243	0.851942	2	0.252274	0.220453
wsnp_Ex_c42720_49228237	2A	100.243	0.818605	2	0.296982	0.252883
wsnp_Ex_c47370_52604482	2A	100.243	0.915493	2	0.154731	0.14276
wsnp_Ex_rep_c102538_87682273	2A	107.915	0.976636	2	0.0456372	0.0445958
wsnp_Ra_c4503_8155485	2A	110.634	0.542135	2	0.496449	0.373218
wsnp_BE406351A_Ta_2_2	2A	112.616	0.670561	2	0.441818	0.344216
wsnp_CAP11_c838_518859	2A	113.671	0.883721	2	0.205516	0.184398
wsnp_Ex_c12219_19526749	2A	115.27	0.840376	2	0.268289	0.232299
wsnp_BE403597A_Ta_2_2	2A	116.324	0.803738	2	0.315486	0.26572
wsnp_BE403597A_Ta_2_1	2A	116.324	0.803738	2	0.315486	0.26572
wsnp_CAP8_c2677_1394934	2A	120.714	0.60514	2	0.477891	0.363701
wsnp_Ex_c28942_38018762	2A	150.93	0.712919	2	0.409331	0.325555
wsnp_Ex_c40280_47375312	2A	150.93	0.77	2	0.3542	0.291471
wsnp_Ex_rep_c69014_67914888	2A	150.93	0.707547	2	0.413848	0.328213
wsnp_Ex_rep_c69799_68761171	2A	150.93	0.70892	2	0.412705	0.327542
wsnp_Ex_rep_c67751_66428606	2A	151.229	0.703349	2	0.417298	0.330229
wsnp_RFL_Contig2729_2446041	2A	153.781	0.546729	2	0.495633	0.372807
wsnp_RFL_Contig4594_5459508	2A	153.781	0.95814	2	0.0802163	0.076999
wsnp_Ex_c21409_30544027	2A	156.781	0.694836	2	0.424078	0.334157
wsnp_Ku_c8927_15048149	2A	158.932	0.599034	2	0.480385	0.365
wsnp_be471201A_Ta_1_1	2A	160.159	0.990698	2	0.0184316	0.0182617
wsnp_Ex_c21709_30869795	2A	162.801	0.536058	2	0.4974	0.373696
wsnp_JD_c169_270144	2A	163.975	0.971963	2	0.0545026	0.0530173
wsnp_Ex_rep_c67848_66550974	2A	164.975	0.657143	2	0.450612	0.349087
wsnp_Ex_rep_c66358_64543218	2A	164.975	0.636792	2	0.462576	0.355588
wsnp_Ku_c52392_57380485	2A	167.844	0.637255	2	0.462322	0.355451
wsnp_Ex_rep_c66358_64543401	2A	167.844	0.617225	2	0.472517	0.360881
wsnp_Ku_c136_271700	2A	167.844	0.621495	2	0.470478	0.359803
wsnp_Ex_c59095_60108185	2A	170.611	0.61215	2	0.474845	0.362106
wsnp_Ra_c32271_41304469	2A	170.611	0.513889	2	0.499614	0.374807
wsnp_Ex_c59095_60108097	2A	170.91	0.886256	2	0.201613	0.181289
wsnp_Ex_c16627_25162391	2A	173.689	0.596244	2	0.481474	0.365565
wsnp_BE445431A_Td_2_1	2A	174.366	0.951163	2	0.0929043	0.0885887
wsnp_JD_c15127_14676522	2A	176.947	0.727273	2	0.396694	0.318011
wsnp_Ex_c15133_23323937	2A	179.247	0.751174	2	0.373824	0.303952
wsnp_Ex_c17571_26296704	2A	179.247	0.753555	2	0.37142	0.302444
wsnp_Ex_c17571_26296057	2A	179.247	0.754717	2	0.370239	0.3017
wsnp_Ra_c3378_6318431	2A	180.445	0.86385	2	0.235227	0.207561
wsnp_RFL_Contig2763_2509104	2A	183.086	0.549296	2	0.49514	0.372558
wsnp_Ex_c14953_23104041	2A	183.086	0.549296	2	0.49514	0.372558
wsnp_Ex_c11827_18986376	2A	187.56	0.562814	2	0.492109	0.371023
wsnp_CAP11_c1711_934478	2A	187.86	0.516509	2	0.499455	0.374727
wsnp_Ex_c41007_47932833	2A	187.86	0.518779	2	0.499295	0.374647
wsnp_JD_c2578_3489735	2A	189.758	0.504673	2	0.499956	0.374978
wsnp_Ex_c45_98113	2A	190.669	0.939535	2	0.113618	0.107164
wsnp_Ex_c15681_24015303	2A	190.669	0.934884	2	0.121752	0.11434
wsnp_Ra_c66636_64922359	2A	192.076	0.813084	2	0.303957	0.257762
wsnp_Ra_c66636_64923321	2A	192.076	0.813084	2	0.303957	0.257762
wsnp_Ex_rep_c70299_69243401	2A	192.376	0.839623	2	0.269313	0.233048
wsnp_Ex_c5740_10081171	2A	192.675	0.873832	2	0.2205	0.19619
wsnp_Ex_c19003_27913936	2A	192.975	0.953488	2	0.0886966	0.084763
wsnp_Ex_c3695_6740111	2A	202.486	0.857143	2	0.244898	0.21491
wsnp_Ex_c10555_17236072	2A	202.486	0.825472	2	0.288136	0.246625
wsnp_Ku_c2838_5354231	2A	202.486	0.806075	2	0.312636	0.263766
wsnp_Ra_c6586_11477949	2A	207.211	0.661905	2	0.447574	0.347413
wsnp_Ex_c2137_4014287	2A	207.211	0.649289	2	0.455426	0.351719
wsnp_Ku_c26323_36285697	2A	207.654	0.867299	2	0.230184	0.203691
wsnp_Ku_c4045_7380115	2A	209.882	0.877934	2	0.214331	0.191362
wsnp_BE498892A_Ta_2_1	2A	209.882	0.827103	2	0.286008	0.245107
wsnp_Ex_c42970_49408712	2A	212.626	0.95814	2	0.0802163	0.076999
wsnp_Ra_c1501_2991585	2B	1.93577	0.647887	2	0.456259	0.352173
wsnp_Ex_c326_636368	2B	4.9767	0.544601	2	0.496022	0.373003
wsnp_Ex_c1996_3754394	2B	4.9767	0.567308	2	0.490939	0.370429
wsnp_Ra_rep_c106727_90434958	2B	4.9767	0.588785	2	0.484234	0.366993
wsnp_Ra_c1660_3275687	2B	4.9767	0.542857	2	0.496327	0.373157
wsnp_Ex_c25445_34710489	2B	5.73865	0.970297	2	0.0576414	0.0559801
wsnp_JD_c640_960796	2B	5.81416	0.539535	2	0.496874	0.373432
wsnp_Ra_c10712_17572884	2B	14.7379	0.893204	2	0.190781	0.172583
wsnp_Ex_c13686_21480826	2B	14.7379	0.971963	2	0.0545026	0.0530173
wsnp_Ra_c4321_7860456	2B	19.44	0.64554	2	0.457636	0.352921
wsnp_Ex_c19371_28311667	2B	20.4628	0.843458	2	0.264073	0.229206
wsnp_Ku_c2486_4751695	2B	23.188	0.818605	2	0.296982	0.252883
wsnp_Ku_c2486_4751761	2B	23.188	0.813953	2	0.302866	0.257002
wsnp_RFL_Contig3118_3061389	2B	23.188	0.817757	2	0.298061	0.253641
wsnp_Ra_rep_c117300_96881829	2B	30.7594	0.684211	2	0.432133	0.338764
wsnp_Ex_c1792_3381544	2B	34.8369	0.986047	2	0.0275176	0.027139
wsnp_Ku_c48_103915	2B	34.8369	0.986047	2	0.0275176	0.027139
wsnp_Ex_c1629_3104356	2B	34.8369	0.986047	2	0.0275176	0.027139
wsnp_Ex_c1602_3055066	2B	34.8369	0.986047	2	0.0275176	0.027139
wsnp_Ex_rep_c68623_67474885	2B	34.8369	0.934579	2	0.122281	0.114805
wsnp_JD_c42879_30043973	2B	39.0585	0.525701	2	0.498679	0.374339
wsnp_Ex_c14711_22788586	2B	43.994	0.755869	2	0.369063	0.300959
wsnp_Ex_c14711_22788263	2B	43.994	0.747664	2	0.377326	0.306138
wsnp_Ex_c4272_7708423	2B	43.994	0.778037	2	0.34539	0.285743
wsnp_Ex_c163_320267	2B	44.3029	0.787736	2	0.334416	0.278499
wsnp_Ex_c163_320858	2B	44.3029	0.787736	2	0.334416	0.278499
wsnp_Ex_rep_c70756_69644826	2B	45.9435	0.525822	2	0.498666	0.374332
wsnp_Ex_rep_c72511_70872203	2B	47.2203	0.521327	2	0.49909	0.374545
wsnp_Ex_c1962_3696626	2B	47.4468	0.521327	2	0.49909	0.374545
wsnp_Ku_c4962_8872507	2B	47.4468	0.516432	2	0.49946	0.37473
wsnp_Ex_c1962_3696265	2B	47.4468	0.512077	2	0.499708	0.374854
wsnp_Ex_c56027_58306755	2B	47.9479	0.720379	2	0.402866	0.321716
wsnp_Ex_c56027_58308093	2B	47.9479	0.625616	2	0.468441	0.358723
wsnp_Ex_c10596_17293363	2B	53.0139	0.716279	2	0.406447	0.323847
wsnp_Ex_c10596_17293192	2B	53.0139	0.711268	2	0.410732	0.326382
wsnp_Ra_c407_862316	2B	53.1786	0.71134	2	0.410671	0.326345
wsnp_Ex_c4349_7841003	2B	55.2242	0.864078	2	0.234895	0.207307
wsnp_Ex_c21092_30220342	2B	56.1715	0.631579	2	0.465374	0.357087
wsnp_Ex_c21092_30220702	2B	56.1715	0.635071	2	0.463512	0.35609
wsnp_CAP7_c4904_2198084	2B	56.2607	0.855769	2	0.246857	0.216387
wsnp_Ex_rep_c70571_69488416	2B	60.4343	0.791469	2	0.330091	0.275611
wsnp_Ra_c8489_14382125	2B	61.4777	0.976636	2	0.0456372	0.0445958
wsnp_Ex_c6099_10674406	2B	61.4777	0.976744	2	0.04543	0.044398
wsnp_Ex_c6099_10674508	2B	61.4777	0.976744	2	0.04543	0.044398
wsnp_Ex_c66052_64232430	2B	61.6287	0.976744	2	0.04543	0.044398
wsnp_Ku_c23305_33210841	2B	63.1732	0.959184	2	0.0783007	0.0752352
wsnp_Ku_c23305_33210628	2B	63.1732	0.962791	2	0.0716495	0.0690827
wsnp_JD_c3732_4781170	2B	63.1732	0.859296	2	0.241812	0.212576
wsnp_Ku_c31_62657	2B	63.1732	0.867442	2	0.229973	0.203529
wsnp_RFL_Contig2744_2471775	2B	68.2529	0.976636	2	0.0456372	0.0445958
wsnp_Ex_rep_c67391_65971023	2B	71.8224	0.85814	2	0.243472	0.213833
wsnp_JG_c609_370792	2B	72.5843	0.682243	2	0.433575	0.339581
wsnp_Ex_c2153_4043746	2B	72.7628	0.986047	2	0.0275176	0.027139
wsnp_Ku_c28266_38201643	2B	72.7628	0.990698	2	0.0184316	0.0182617
wsnp_Ex_c27867_37030045	2B	72.7628	0.744186	2	0.380746	0.308262
wsnp_Ex_c13351_21042379	2B	72.7628	0.74186	2	0.383007	0.30966
wsnp_Ex_rep_c106004_90240692	2B	72.7628	0.760766	2	0.364003	0.297754
wsnp_Ra_c16822_25566950	2B	72.7628	0.74186	2	0.383007	0.30966
wsnp_Ex_c741_1456698	2B	76.0234	0.763033	2	0.361627	0.29624
wsnp_JD_c12687_12877994	2B	76.0234	0.759346	2	0.36548	0.298692
wsnp_CAP11_c3947_1866837	2B	76.0234	0.971963	2	0.0545026	0.0530173
wsnp_CAP11_c3947_1867089	2B	76.0234	0.969767	2	0.0586371	0.0569179
wsnp_Ex_c2430_4546479	2B	76.0234	0.971831	2	0.054751	0.0532522
wsnp_BM140364B_Ta_2_3	2B	76.0234	0.796729	2	0.323904	0.271447
wsnp_Ra_c11493_18637928	2B	76.0234	0.798122	2	0.322246	0.270325
wsnp_Ex_c20786_29875033	2B	76.3735	0.666667	2	0.444444	0.345679
wsnp_Ex_rep_c68704_67559626	2B	76.3735	0.971963	2	0.0545026	0.0530173
wsnp_Ex_c42316_48926687	2B	77.5336	0.972093	2	0.0542564	0.0527845
wsnp_Ex_c12671_20140295	2B	77.5336	0.995349	2	0.00925906	0.00921619
wsnp_Ex_c12671_20140014	2B	77.5336	0.973262	2	0.0520461	0.0506917
wsnp_Ex_c6537_11338763	2B	80.4098	0.990698	2	0.0184316	0.0182617
wsnp_Ku_c4042_7375053	2B	80.7598	0.799065	2	0.32112	0.269561
wsnp_Ex_c31274_40086873	2B	81.1031	0.8	2	0.32	0.2688
wsnp_RFL_Contig1074_103556	2B	82.1465	0.995349	2	0.00925906	0.00921619
wsnp_CAP11_rep_c8700_3756682	2B	82.8398	0.95814	2	0.0802163	0.076999
wsnp_Ex_c27867_37030229	2B	87.3771	0.627907	2	0.46728	0.358104
wsnp_Ex_c30447_39360584	2B	90.521	0.990698	2	0.0184316	0.0182617
wsnp_Ex_c7246_12443506	2B	90.521	0.753927	2	0.371042	0.302206
wsnp_Ex_c7738_13195349	2B	90.8643	0.671362	2	0.44127	0.343911
wsnp_CAP8_c630_456418	2B	92.6284	0.559242	2	0.492981	0.371466
wsnp_Ku_c4507_8157580	2B	92.6284	0.550239	2	0.494952	0.372463
wsnp_CAP7_rep_c12606_5316797	2B	94.0082	0.990698	2	0.0184316	0.0182617
wsnp_BF202681B_Ta_2_2	2B	94.0082	0.55814	2	0.49324	0.371597
wsnp_Ex_rep_c67257_65786614	2B	94.3514	0.845238	2	0.261621	0.227398
wsnp_Ku_c11665_18999583	2B	94.3514	0.894737	2	0.188366	0.170625
wsnp_BE499478B_Ta_2_1	2B	94.3514	0.70283	2	0.41772	0.330475
wsnp_Ex_c269_517710	2B	110.847	0.794393	2	0.326666	0.273311
wsnp_Ex_c269_518324	2B	110.847	0.795349	2	0.325538	0.272551
wsnp_JD_c20720_18369335	2B	110.847	0.785047	2	0.337497	0.280545
wsnp_Ex_c57_116914	2B	110.847	0.858491	2	0.242969	0.213452
wsnp_RFL_Contig2666_2354537	2B	110.847	0.784038	2	0.338645	0.281305
wsnp_Ex_c45094_50985067	2B	110.847	0.809302	2	0.308664	0.261027
wsnp_Ex_c9248_15372536	2B	110.847	0.813953	2	0.302866	0.257002
wsnp_Ku_c12517_20191465	2B	110.847	0.672897	2	0.440213	0.343319
wsnp_Ex_c22018_31193171	2B	112.35	0.738318	2	0.386409	0.311753
wsnp_Ex_c62844_62315607	2B	112.35	0.732558	2	0.391833	0.315067
wsnp_JD_c13359_13373795	2B	112.35	0.737089	2	0.387577	0.312469
wsnp_CAP11_rep_c9018_3888047	2B	112.35	0.967442	2	0.0629962	0.061012
wsnp_JD_c1236_1789566	2B	112.35	0.79717	2	0.32338	0.271093
wsnp_RFL_Contig2506_2098552	2B	112.35	0.896714	2	0.185237	0.16808
wsnp_CAP7_c402_217331	2B	112.35	0.785047	2	0.337497	0.280545
wsnp_Ex_c33246_41764093	2B	112.35	0.785047	2	0.337497	0.280545
wsnp_Ex_c51461_55394646	2B	112.35	0.785047	2	0.337497	0.280545
wsnp_JD_c6350_7517130	2B	112.35	0.785047	2	0.337497	0.280545
wsnp_JD_rep_c64505_41132927	2B	112.35	0.706977	2	0.414321	0.32849
wsnp_JD_c4699_5834958	2B	112.35	0.665094	2	0.445488	0.346258
wsnp_Ku_c15336_23908130	2B	112.35	0.704225	2	0.416584	0.329813
wsnp_Ku_c27759_37702654	2B	113.517	0.786047	2	0.336355	0.279788
wsnp_Ex_c3764_6853627	2B	114.313	0.696262	2	0.422963	0.333514
wsnp_Ex_c2557_4761174	2B	114.691	0.688372	2	0.429032	0.336998
wsnp_Ex_c9935_16358536	2B	114.691	0.694836	2	0.424078	0.334157
wsnp_Ku_c18923_28319203	2B	114.691	0.813084	2	0.303957	0.257762
wsnp_Ku_c3042_5706318	2B	114.691	0.668367	2	0.443305	0.345045
wsnp_Ex_c29108_38173309	2B	115.068	0.806604	2	0.311988	0.26332
wsnp_Ex_c5239_9272511	2B	117.141	0.760465	2	0.364316	0.297953
wsnp_Ex_c56417_58543388	2B	119.558	0.924883	2	0.13895	0.129296
wsnp_Ex_c5943_10422207	2B	121.967	0.549528	2	0.495094	0.372535
wsnp_CAP7_c2233_1085003	2B	125.887	0.584112	2	0.48585	0.367825
wsnp_Ex_c38739_46195930	2B	125.887	0.584112	2	0.48585	0.367825
wsnp_Ku_c12900_20727771	2B	125.887	0.586047	2	0.485192	0.367486
wsnp_BF291736B_Ta_1_1	2B	125.887	0.586854	2	0.484913	0.367342
wsnp_Ex_c14771_22883575	2B	125.887	0.586047	2	0.485192	0.367486
wsnp_Ex_c38739_46196393	2B	125.887	0.584112	2	0.48585	0.367825
wsnp_Ra_c46023_52004149	2B	125.887	0.694836	2	0.424078	0.334157
wsnp_Ku_c2725_5163093	2B	125.887	0.694836	2	0.424078	0.334157
wsnp_Ex_rep_c67671_66332423	2B	126.285	0.834906	2	0.275676	0.237678
wsnp_CAP11_c5474_2542512	2B	126.285	0.570093	2	0.490174	0.370039
wsnp_BE445278B_Ta_2_3	2B	126.285	0.551402	2	0.494716	0.372344
wsnp_CAP11_c5240_2436441	2B	126.285	0.568075	2	0.490732	0.370323
wsnp_CAP11_c5474_2542616	2B	126.285	0.570093	2	0.490174	0.370039
wsnp_CAP7_rep_c7349_3284058	2B	126.285	0.566038	2	0.491278	0.370601
wsnp_CAP8_rep_c4147_2032009	2B	126.285	0.566038	2	0.491278	0.370601
wsnp_CAP8_rep_c5599_2654989	2B	126.285	0.570093	2	0.490174	0.370039
wsnp_Ex_c1873_3531947	2B	126.285	0.856808	2	0.245377	0.215272
wsnp_Ex_rep_c71116_69944350	2B	126.285	0.593458	2	0.482531	0.366113
wsnp_CAP8_c1240_753371	2B	126.285	0.995349	2	0.00925906	0.00921619
wsnp_Ex_c7003_12065642	2B	126.285	0.897196	2	0.18447	0.167456
wsnp_Ex_c7003_12065828	2B	126.285	0.655814	2	0.451444	0.349543
wsnp_Ex_c22946_32163010	2B	126.285	0.85446	2	0.248716	0.217786
wsnp_Ku_rep_c73313_72887199	2B	126.285	0.850467	2	0.254345	0.222
wsnp_RFL_Contig3802_4108582	2B	126.58	0.817757	2	0.298061	0.253641
wsnp_Ku_c33287_42805533	2B	126.724	0.733645	2	0.39082	0.31445
wsnp_Ex_c15089_23270614	2B	126.724	0.728972	2	0.395144	0.317074
wsnp_Ex_c22423_31615798	2B	126.724	0.728972	2	0.395144	0.317074
wsnp_RFL_Contig1418_565105	2B	126.724	0.728972	2	0.395144	0.317074
wsnp_Ex_c4328_7801438	2B	126.724	0.735981	2	0.388626	0.313111
wsnp_Ex_c4328_7801724	2B	126.724	0.733645	2	0.39082	0.31445
wsnp_Ex_rep_c101477_86838533	2B	128.701	0.972093	2	0.0542564	0.0527845
wsnp_Ex_c20529_29608872	2B	128.701	0.914692	2	0.156061	0.143884
wsnp_Ex_c5238_9271937	2B	133.829	0.910798	2	0.16249	0.149288
wsnp_Ex_c12634_20096724	2B	134.179	0.986047	2	0.0275176	0.027139
wsnp_Ex_c1568_2993540	2B	134.522	0.957746	2	0.0809363	0.077661
wsnp_Ex_c45851_51530126	2B	134.522	0.957944	2	0.0805747	0.0773286
wsnp_Ex_rep_c66482_64735785	2B	134.522	0.957746	2	0.0809363	0.077661
wsnp_Ex_rep_c66482_64736708	2B	134.522	0.957944	2	0.0805747	0.0773286
wsnp_Ex_rep_c66545_64828871	2B	134.522	0.957944	2	0.0805747	0.0773286
wsnp_JD_c3314_4323825	2B	134.522	0.981395	2	0.036517	0.0358503
wsnp_Ex_c7516_12850225	2B	135.208	0.95814	2	0.0802163	0.076999
wsnp_Ex_c21532_30680512	2B	135.208	0.955814	2	0.0844673	0.0808999
wsnp_Ex_c482_957514	2B	135.208	0.95814	2	0.0802163	0.076999
wsnp_Ku_c691_1429427	2B	135.558	0.985915	2	0.0277723	0.0273866
wsnp_Ex_c45595_51343969	2B	135.902	0.919811	2	0.147517	0.136636
wsnp_Ku_rep_c71678_71421327	2B	135.902	0.957944	2	0.0805747	0.0773286
wsnp_Ku_c11850_19271281	2B	136.245	0.95814	2	0.0802163	0.076999
wsnp_Ex_rep_c69928_68889412	2B	137.281	0.986047	2	0.0275176	0.027139
wsnp_Ex_c16988_25586811	2B	138.318	0.934579	2	0.122281	0.114805
wsnp_RFL_Contig3304_3372802	2B	138.661	0.914692	2	0.156061	0.143884
wsnp_Ex_c5429_9593668	2B	139.004	0.95814	2	0.0802163	0.076999
wsnp_Ex_c9133_15199135	2B	139.004	0.981308	2	0.0366844	0.0360116
wsnp_JD_c9251_10121369	2B	139.698	0.958763	2	0.0790732	0.0759469
wsnp_Ex_c39862_47046812	2B	140.727	0.957944	2	0.0805747	0.0773286
wsnp_Ex_c10279_16851747	2B	140.727	0.957746	2	0.0809363	0.077661
wsnp_Ku_rep_c107413_92888678	2B	141.077	0.914286	2	0.156735	0.144452
wsnp_BE604861B_Ta_2_1	2B	141.421	0.943128	2	0.107275	0.101521
wsnp_Ex_rep_c70228_69172301	2B	141.764	0.957944	2	0.0805747	0.0773286
wsnp_JD_c352_546108	2B	142.107	0.986047	2	0.0275176	0.027139
wsnp_JD_c21530_18862386	2B	142.457	0.914692	2	0.156061	0.143884
wsnp_Ex_rep_c71064_69904031	2B	143.144	0.957746	2	0.0809363	0.077661
wsnp_Ex_c30037_39004913	2B	143.144	0.981395	2	0.036517	0.0358503
wsnp_CAP11_c1436_808089	2B	143.487	0.919431	2	0.148155	0.13718
wsnp_Ex_c2497_4666005	2B	143.837	0.981395	2	0.036517	0.0358503
wsnp_Ex_c15985_24399118	2B	144.18	0.962441	2	0.0722961	0.0696827
wsnp_Ku_c6183_10867720	2B	144.523	0.913551	2	0.15795	0.145476
wsnp_Ku_c37269_46153087	2B	144.873	0.955814	2	0.0844673	0.0808999
wsnp_Ex_c59991_60628628	2B	145.56	0.957944	2	0.0805747	0.0773286
wsnp_Ex_c9133_15198714	2B	145.56	0.957547	2	0.0813012	0.0779962
wsnp_Ex_c14735_22823373	2B	145.56	0.981395	2	0.036517	0.0358503
wsnp_CAP11_c307_255609	2B	146.253	0.908879	2	0.165637	0.151919
wsnp_Ex_c22693_31898036	2B	146.596	0.981395	2	0.036517	0.0358503
wsnp_be498599B_Ta_1_1	2B	146.94	0.957944	2	0.0805747	0.0773286
wsnp_BG608232B_Ta_2_1	2B	147.283	0.948357	2	0.0979523	0.093155
wsnp_BG608232B_Ta_2_2	2B	147.283	0.939252	2	0.114115	0.107604
wsnp_Ex_rep_c66545_64828225	2B	148.319	0.981395	2	0.036517	0.0358503
wsnp_Ex_rep_c66545_64829277	2B	148.319	0.981395	2	0.036517	0.0358503
wsnp_Ku_c22272_32093892	2B	148.663	0.981395	2	0.036517	0.0358503
wsnp_Ra_c4746_8540731	2B	148.663	0.957746	2	0.0809363	0.077661
wsnp_Ex_rep_c69016_67915892	2B	148.663	0.957944	2	0.0805747	0.0773286
wsnp_Ku_c13756_21844262	2B	148.663	0.981395	2	0.036517	0.0358503
wsnp_CAP11_rep_c4105_1940985	2B	149.013	0.957746	2	0.0809363	0.077661
wsnp_Ex_c29434_38471452	2B	149.013	0.964467	2	0.0685408	0.0661919
wsnp_Ex_c4334_7816096	2B	149.356	0.981395	2	0.036517	0.0358503
wsnp_Ex_rep_c66545_64829026	2B	149.356	0.981395	2	0.036517	0.0358503
wsnp_Ex_c2497_4666526	2B	149.356	0.981395	2	0.036517	0.0358503
wsnp_Ex_c52240_55911010	2B	149.356	0.981395	2	0.036517	0.0358503
wsnp_Ku_c33652_43115283	2B	149.356	0.981395	2	0.036517	0.0358503
wsnp_Ex_c16970_25563701	2B	149.356	0.981395	2	0.036517	0.0358503
wsnp_Ex_c20367_29431681	2B	149.356	0.981395	2	0.036517	0.0358503
wsnp_Ex_c37611_45330886	2B	149.356	0.981395	2	0.036517	0.0358503
wsnp_Ex_c7347_12594320	2B	149.356	0.981395	2	0.036517	0.0358503
wsnp_JD_c2631_3548229	2B	149.356	0.957944	2	0.0805747	0.0773286
wsnp_Ku_c52199_57246606	2B	149.356	0.957944	2	0.0805747	0.0773286
wsnp_Ex_c6471_11241582	2B	149.356	0.976744	2	0.04543	0.044398
wsnp_Ku_c8088_13805885	2B	149.356	0.957944	2	0.0805747	0.0773286
wsnp_JD_c29301_23358365	2B	149.356	0.972093	2	0.0542564	0.0527845
wsnp_Ku_c47082_53641298	2B	149.356	0.962791	2	0.0716495	0.0690827
wsnp_be499362B_Td_2_1	2B	149.356	0.995349	2	0.00925906	0.00921619
wsnp_Ex_c20529_29609310	2B	149.356	0.957746	2	0.0809363	0.077661
wsnp_Ex_c4273_7712252	2B	149.356	0.972093	2	0.0542564	0.0527845
wsnp_Ex_c65790_64067038	2B	149.356	0.972093	2	0.0542564	0.0527845
wsnp_Ex_rep_c103017_88070251	2B	149.356	0.976636	2	0.0456372	0.0445958
wsnp_Ex_rep_c73919_71799491	2B	149.356	0.981395	2	0.036517	0.0358503
wsnp_JD_c12127_12442581	2B	149.356	0.972093	2	0.0542564	0.0527845
wsnp_Ku_c33341_42849025	2B	149.356	0.972093	2	0.0542564	0.0527845
wsnp_Ku_c35215_44455846	2B	149.356	0.970874	2	0.0565558	0.0549565
wsnp_Ku_c39797_48152615	2B	149.356	0.972093	2	0.0542564	0.0527845
wsnp_Ku_c58640_61287250	2B	149.356	0.985849	2	0.0279014	0.0275121
wsnp_Ra_c18396_27453775	2B	149.356	0.976744	2	0.04543	0.044398
wsnp_Ex_rep_c69928_68889568	2B	149.356	0.957944	2	0.0805747	0.0773286
wsnp_Ex_c19819_28826877	2B	149.356	0.962617	2	0.0719714	0.0693814
wsnp_Ex_c21991_31162645	2B	149.356	0.981395	2	0.036517	0.0358503
wsnp_Ex_c4423_7960221	2B	149.356	0.981395	2	0.036517	0.0358503
wsnp_Ex_c51661_55531646	2B	149.356	0.948113	2	0.0983891	0.0935489
wsnp_Ex_c51661_55533018	2B	149.356	0.962441	2	0.0722961	0.0696827
wsnp_Ex_c8641_14485630	2B	149.356	0.911215	2	0.161805	0.148714
wsnp_Ex_c9805_16183499	2B	149.356	0.981395	2	0.036517	0.0358503
wsnp_Ex_rep_c103248_88252209	2B	149.356	0.957746	2	0.0809363	0.077661
wsnp_Ex_rep_c69340_68274022	2B	149.356	0.957944	2	0.0805747	0.0773286
wsnp_Ex_rep_c69465_68405569	2B	149.356	0.981395	2	0.036517	0.0358503
wsnp_JD_c3166_4159751	2B	149.356	0.962617	2	0.0719714	0.0693814
wsnp_JD_c32007_24763860	2B	149.356	0.981395	2	0.036517	0.0358503
wsnp_CAP7_c193_107526	2B	149.356	0.957746	2	0.0809363	0.077661
wsnp_Ex_c11904_19091967	2B	149.356	0.966981	2	0.0638572	0.0618184
wsnp_Ex_c37950_45589555	2B	149.356	0.96028	2	0.076284	0.0733743
wsnp_Ex_c40726_47723984	2B	149.356	0.957944	2	0.0805747	0.0773286
wsnp_Ex_c47661_52802548	2B	149.356	0.985981	2	0.0276443	0.0272622
wsnp_Ex_c9133_15199227	2B	149.356	0.985981	2	0.0276443	0.0272622
wsnp_BE488220B_Ta_1_1	2B	149.356	0.981395	2	0.036517	0.0358503
wsnp_CAP11_c1956_1045077	2B	149.356	0.962617	2	0.0719714	0.0693814
wsnp_CAP11_c5255_2442548	2B	149.356	0.986047	2	0.0275176	0.027139
wsnp_CAP11_rep_c4105_1941066	2B	149.356	0.962617	2	0.0719714	0.0693814
wsnp_Ex_c1548_2961101	2B	149.356	0.957944	2	0.0805747	0.0773286
wsnp_Ex_c19819_28827344	2B	149.356	0.962617	2	0.0719714	0.0693814
wsnp_Ex_c26375_35620271	2B	149.356	0.981395	2	0.036517	0.0358503
wsnp_Ex_c3839_6981725	2B	149.356	0.957944	2	0.0805747	0.0773286
wsnp_Ex_c42447_49025091	2B	149.356	0.981395	2	0.036517	0.0358503
wsnp_Ex_c43212_49594902	2B	149.356	0.967136	2	0.0635676	0.0615472
wsnp_Ex_c52458_56049703	2B	149.356	0.957944	2	0.0805747	0.0773286
wsnp_Ex_c6295_10967631	2B	149.356	0.957944	2	0.0805747	0.0773286
wsnp_Ex_c7347_12594158	2B	149.356	0.981395	2	0.036517	0.0358503
wsnp_Ex_c7947_13490335	2B	149.356	0.981395	2	0.036517	0.0358503
wsnp_Ex_rep_c104478_89183627	2B	149.356	0.959906	2	0.0769736	0.0740111
wsnp_Ex_rep_c108679_91802578	2B	149.356	0.960465	2	0.0759438	0.07306
wsnp_Ex_rep_c66524_64799410	2B	149.356	0.960465	2	0.0759438	0.07306
wsnp_Ex_rep_c66700_65028839	2B	149.356	0.962441	2	0.0722961	0.0696827
wsnp_JD_c9251_10121113	2B	149.356	0.960465	2	0.0759438	0.07306
wsnp_Ku_c673_1393449	2B	149.356	0.957944	2	0.0805747	0.0773286
wsnp_Ku_c691_1429483	2B	149.356	0.985915	2	0.0277723	0.0273866
wsnp_Ku_rep_c100990_88230610	2B	149.356	0.957944	2	0.0805747	0.0773286
wsnp_Ra_c28444_37905400	2B	149.356	0.981395	2	0.036517	0.0358503
wsnp_Ku_c691_1430065	2B	149.356	0.981395	2	0.036517	0.0358503
wsnp_CAP8_c775_527730	2B	149.356	0.986047	2	0.0275176	0.027139
wsnp_Ex_c17576_26303707	2B	149.356	0.981221	2	0.0368534	0.0361743
wsnp_JD_c9810_10594505	2B	149.356	0.976636	2	0.0456372	0.0445958
wsnp_Ku_c11848_19265325	2B	149.747	0.957746	2	0.0809363	0.077661
wsnp_Ex_c27952_37112702	2B	150.839	0.981395	2	0.036517	0.0358503
wsnp_Ex_rep_c105129_89641882	2B	152.205	0.972093	2	0.0542564	0.0527845
wsnp_Ex_c29445_38480890	2B	156.824	0.995349	2	0.00925906	0.00921619
wsnp_Ex_c128_254788	2B	157.168	0.976744	2	0.04543	0.044398
wsnp_Ex_c128_255285	2B	157.168	0.976636	2	0.0456372	0.0445958
wsnp_Ex_rep_c101349_86725007	2B	158.074	0.838785	2	0.270449	0.233878
wsnp_Ex_c41558_48356814	2B	158.074	0.990698	2	0.0184316	0.0182617
wsnp_JD_c14405_14144807	2B	160.092	0.990654	2	0.0185169	0.0183455
wsnp_Ex_c41558_48356869	2B	160.092	0.990654	2	0.0185169	0.0183455
wsnp_Ku_rep_c68888_68067293	2B	160.092	0.98995	2	0.0198985	0.0197005
wsnp_Ex_c17700_26446810	2B	160.442	0.885714	2	0.202449	0.181956
wsnp_Ex_c8894_14858193	2B	160.442	0.835681	2	0.274637	0.236924
wsnp_Ex_rep_c68386_67199155	2B	160.442	0.848341	2	0.257317	0.224211
wsnp_Ku_c3780_6950286	2B	160.442	0.848341	2	0.257317	0.224211
wsnp_Ex_c20169_29215219	2B	162.838	0.520408	2	0.499167	0.374583
wsnp_BE490763B_Ta_2_1	2B	162.838	0.842723	2	0.265082	0.229948
wsnp_BE490763B_Ta_2_2	2B	162.838	0.85514	2	0.247751	0.217061
wsnp_Ex_rep_c105551_89940311	2B	162.838	0.990698	2	0.0184316	0.0182617
wsnp_Ex_c10838_17631243	2B	163.38	0.873832	2	0.2205	0.19619
wsnp_Ex_c7203_12370983	2B	163.38	0.869159	2	0.227443	0.201578
wsnp_Ex_c10251_16815404	2B	165.611	0.952607	2	0.0902945	0.0862179
wsnp_Ex_c17127_25756019	2B	165.611	0.938389	2	0.115631	0.108946
wsnp_Ex_c26281_35525243	2B	165.611	0.995327	2	0.00930212	0.00925886
wsnp_Ex_c26281_35525999	2B	165.611	0.995349	2	0.00925906	0.00921619
wsnp_Ku_c12037_19549078	2B	165.913	0.938967	2	0.114616	0.108047
wsnp_Ex_c55735_58127324	2B	166.208	0.906542	2	0.169447	0.155091
wsnp_Ex_c1758_3326792	2B	166.208	0.523585	2	0.498888	0.374443
wsnp_Ex_rep_c68194_66973114	2B	166.208	0.528302	2	0.498398	0.374198
wsnp_Ex_rep_c68194_66973531	2B	166.208	0.528302	2	0.498398	0.374198
wsnp_Ra_c28955_38371323	2B	166.208	0.518868	2	0.499288	0.374644
wsnp_Ex_rep_c67411_65994109	2B	166.208	0.530806	2	0.498102	0.374049
wsnp_JD_c47318_32176833	2B	166.579	0.778302	2	0.345096	0.28555
wsnp_Ex_c24711_33964543	2B	166.963	0.871495	2	0.223982	0.198898
wsnp_JD_c11975_12326445	2B	166.963	0.95814	2	0.0802163	0.076999
wsnp_Ex_c54998_57670603	2B	168.013	0.528037	2	0.498428	0.374213
wsnp_BF473744B_Ta_2_2	2B	169.503	0.669014	2	0.442868	0.344802
wsnp_Ex_c58274_59639258	2B	169.846	0.736842	2	0.387812	0.312613
wsnp_Ex_c10796_17575074	2B	184.742	0.673709	2	0.43965	0.343004
wsnp_Ex_c9628_15927045	2B	184.742	0.736585	2	0.388055	0.312761
wsnp_Ex_rep_c67561_66189356	2B	185.085	0.676329	2	0.437817	0.341975
wsnp_Ex_c9729_16071358	2B	185.669	0.580189	2	0.48714	0.368487
wsnp_JD_c52_87219	2B	185.669	0.585714	2	0.485306	0.367545
wsnp_Ex_c16425_24923685	2B	185.669	0.929245	2	0.131497	0.122851
wsnp_Ex_c16425_24923837	2B	185.669	0.939252	2	0.114115	0.107604
wsnp_RFL_Contig3522_3685860	2B	188.847	0.819905	2	0.295321	0.251714
wsnp_Ex_c58274_59638635	2B	188.847	0.719807	2	0.40337	0.322016
wsnp_Ra_c31353_40494768	2B	188.847	0.730392	2	0.393839	0.316284
wsnp_Ra_rep_c109853_92677055	2B	188.847	0.995349	2	0.00925906	0.00921619
wsnp_Ex_c18503_27349536	2B	188.847	0.990698	2	0.0184316	0.0182617
wsnp_Ex_c32493_41138957	2B	188.847	0.990654	2	0.0185169	0.0183455
wsnp_Ex_c58274_59638884	2B	188.847	0.721154	2	0.402182	0.321307
wsnp_Ra_rep_c74497_72390803	2B	191.002	0.646226	2	0.457236	0.352703
wsnp_Ex_rep_c105744_90067453	2B	191.4	0.919811	2	0.147517	0.136636
wsnp_Ex_c40976_47910144	2B	191.4	0.932367	2	0.126117	0.118165
wsnp_Ex_c40976_47910672	2B	191.4	0.904206	2	0.173236	0.15823
wsnp_Ex_c12922_20473104	2B	192.19	0.906977	2	0.16874	0.154503
wsnp_Ex_c12922_20472434	2B	192.19	0.849057	2	0.256319	0.223469
wsnp_Ex_c5619_9884202	2B	192.19	0.883178	2	0.20635	0.18506
wsnp_Ex_c942_1806632	2B	195.78	0.836449	2	0.273605	0.236175
wsnp_Ex_c5123_9089624	2B	197.675	0.691892	2	0.426355	0.335466
wsnp_Ex_c2203_4129271	2B	200.111	0.84434	2	0.26286	0.228313
wsnp_Ex_c10071_16554911	2B	200.468	0.995327	2	0.00930212	0.00925886
wsnp_Ex_c5123_9089025	2B	200.468	0.603286	2	0.478664	0.364104
wsnp_Ex_c5123_9087869	2B	200.468	0.603774	2	0.478462	0.363999
wsnp_Ex_c24135_33382521	2B	202.15	0.891509	2	0.193441	0.174731
wsnp_Ex_c19772_28771627	2B	203.242	0.578199	2	0.48777	0.36881
wsnp_JD_c6010_7167159	2B	206.186	0.7277	2	0.396306	0.317777
wsnp_Ex_c922_1775246	2B	208.349	0.680095	2	0.435132	0.340462
wsnp_Ex_c3506_6414757	2B	208.459	0.986047	2	0.0275176	0.027139
wsnp_Ku_c7297_12596001	2B	208.459	0.990654	2	0.0185169	0.0183455
wsnp_Ex_c24135_33382700	2B	208.685	0.89899	2	0.181614	0.165122
wsnp_Ra_c3955_7262354	2B	210.154	0.849057	2	0.256319	0.223469
wsnp_CAP7_c1592_791887	2B	210.154	0.89486	2	0.188171	0.170467
wsnp_Ra_c15621_24073604	2B	210.154	0.897196	2	0.18447	0.167456
wsnp_Ex_c20029_29064315	2B	210.154	0.919811	2	0.147517	0.136636
wsnp_RFL_Contig2914_2757372	2B	211.843	0.607656	2	0.476821	0.363142
wsnp_RFL_Contig1892_1042675	2B	211.843	0.911215	2	0.161805	0.148714
wsnp_RFL_Contig3273_3319580	2B	215.268	0.834906	2	0.275676	0.237678
wsnp_JD_c12346_12606967	2B	217.19	0.929245	2	0.131497	0.122851
wsnp_Ku_c48694_54811376	2B	219.854	0.962617	2	0.0719714	0.0693814
wsnp_Ex_rep_c101581_86924089	2B	225.105	0.578431	2	0.487697	0.368773
wsnp_Ra_c4660_8405634	2B	225.105	0.592417	2	0.482918	0.366313
wsnp_Ex_rep_c103064_88104690	2B	230.088	0.67757	2	0.436938	0.34148
wsnp_BG605258B_Ta_2_7	2B	230.088	0.570755	2	0.489988	0.369944
wsnp_BG605258B_Ta_2_1	2B	240.337	0.976744	2	0.04543	0.044398
wsnp_Ku_c18587_27915541	2B	254.299	0.995349	2	0.00925906	0.00921619
wsnp_Ex_c34303_42642389	2B	254.663	0.739535	2	0.385246	0.311039
wsnp_Ra_c7049_12224017	2B	260.264	0.635071	2	0.463512	0.35609
wsnp_CAP11_c1820_985143	2B	260.553	0.900943	2	0.178489	0.16256
wsnp_Ex_rep_c103381_88353000	2B	260.553	0.852381	2	0.251655	0.21999
wsnp_Ex_c298_580660	2B	261.411	0.828638	2	0.283993	0.243667
wsnp_Ex_rep_c67697_66363222	2B	264.589	0.502513	2	0.499987	0.374994
wsnp_Ex_c5193_9204522	2B	264.589	0.874419	2	0.219621	0.195505
wsnp_Ra_c58860_60407020	2B	265.811	0.754717	2	0.370239	0.3017
wsnp_Ex_c12675_20144479	2B	266.367	0.577465	2	0.487998	0.368927
wsnp_Ex_c29008_38081173	2B	266.367	0.858639	2	0.242757	0.213291
wsnp_Ku_c28820_38731137	2B	271.776	0.740566	2	0.384256	0.31043
wsnp_JD_rep_c63957_40798083	2D	0	0.752336	2	0.372653	0.303218
wsnp_JD_rep_c63957_40798121	2D	4.83298	0.752336	2	0.372653	0.303218
wsnp_Ex_c7908_13430703	2D	10.1816	0.920561	2	0.146257	0.135562
wsnp_Ex_c12250_19568265	2D	10.7093	0.981308	2	0.0366844	0.0360116
wsnp_CAP12_c455_248396	2D	11.5008	0.920561	2	0.146257	0.135562
wsnp_Ra_c25656_35227058	2D	14.1751	0.990698	2	0.0184316	0.0182617
wsnp_CAP12_c812_428290	2D	57.9118	0.971963	2	0.0545026	0.0530173
wsnp_CAP12_c1503_764765	2D	62.1212	0.957944	2	0.0805747	0.0773286
wsnp_Ku_rep_c105822_91859983	2D	77.8194	0.602339	2	0.479053	0.364307
wsnp_Ex_c29666_38670435	2D	77.8194	0.686047	2	0.430773	0.337991
wsnp_Ex_c1944_3664205	2D	83.8396	0.724299	2	0.39938	0.319628
wsnp_Ex_c1944_3663988	2D	83.8396	0.7277	2	0.396306	0.317777
wsnp_Ex_c6400_11123059	2D	88.8165	0.50237	2	0.499989	0.374994
wsnp_BM140538D_Ta_2_1	2D	90.4715	0.744186	2	0.380746	0.308262
wsnp_Ku_c1016_2065367	2D	90.4715	0.504651	2	0.499957	0.374978
wsnp_Ex_c19364_28303089	2D	91.0831	0.760563	2	0.364213	0.297888
wsnp_BE488779D_Ta_1_2	2D	97.8949	0.600962	2	0.479614	0.364599
wsnp_BE444144D_Ta_1_1	2D	101.409	0.920561	2	0.146257	0.135562
wsnp_Ku_c14251_22503965	2D	104.503	0.851163	2	0.253369	0.221271
wsnp_Ex_c14107_22021215	2D	105.246	0.845794	2	0.260852	0.22683
wsnp_Ex_c8303_14001708	2D	113.485	0.588517	2	0.48433	0.367042
wsnp_RFL_Contig3960_4401914	2D	116.639	0.995349	2	0.00925906	0.00921619
wsnp_Ex_rep_c68555_67394261	2D	117.071	0.553738	2	0.494224	0.372096
wsnp_Ex_c25311_34578436	2D	117.671	0.633333	2	0.464444	0.35659
wsnp_CAP7_c2782_1329707	2D	135.719	0.986047	2	0.0275176	0.027139
wsnp_RFL_Contig4134_4692458	2D	136.547	0.969626	2	0.0589025	0.0571678
wsnp_Ex_c20011_29041563	2D	145.733	0.957143	2	0.0820408	0.0786755
wsnp_Ex_c18250_27065775	2D	145.733	0.981308	2	0.0366844	0.0360116
wsnp_Ex_rep_c78526_74641162	2D	145.733	0.932558	2	0.125787	0.117876
wsnp_JD_c12604_12812295	2D	145.733	0.943925	2	0.105861	0.100258
wsnp_Ex_c54003_57045475	2D	145.733	0.939535	2	0.113618	0.107164
wsnp_Ex_c7260_12463738	2D	145.733	0.929907	2	0.130361	0.121864
wsnp_Ra_rep_c71290_69343893	2D	150.53	0.925234	2	0.138353	0.128782
wsnp_Ex_rep_c66522_64795143	2D	158.205	0.965116	2	0.0673337	0.0650668
wsnp_Ex_c9619_15913632	2D	159.285	0.859155	2	0.242015	0.21273
wsnp_Ku_c4319_7847988	2D	168.015	0.794118	2	0.32699	0.273529
wsnp_Ex_c21593_30744815	2D	171.781	0.722488	2	0.400998	0.320598
wsnp_RFL_Contig2104_1368653	2D	171.781	0.729858	2	0.394331	0.316582
wsnp_Ex_c23239_32477458	2D	173.843	0.708134	2	0.41336	0.327927
wsnp_Ra_c22648_32132929	2D	173.843	0.710145	2	0.411678	0.326939
wsnp_Ku_c9269_15583444	2D	173.843	0.710145	2	0.411678	0.326939
wsnp_BE445431D_Ta_2_1	2D	174.443	0.787736	2	0.334416	0.278499
wsnp_BE517946D_Ta_1_2	2D	174.443	0.791469	2	0.330091	0.275611
wsnp_RFL_Contig1127_166848	2D	174.443	0.792453	2	0.328943	0.274841
wsnp_Ku_c35823_44965489	2D	175.642	0.771429	2	0.352653	0.290471
wsnp_Ra_c3057_5773050	2D	175.642	0.777778	2	0.345679	0.285932
wsnp_CAP7_c3635_1688824	2D	175.642	0.759709	2	0.365103	0.298453
wsnp_Ex_rep_c69692_68647994	2D	175.642	0.744076	2	0.380854	0.308329
wsnp_Ku_c4319_7848197	2D	175.642	0.771429	2	0.352653	0.290471
wsnp_Ra_rep_c77617_74362163	2D	175.642	0.770335	2	0.353838	0.291237
wsnp_RFL_Contig2659_2346243	2D	191.724	0.990698	2	0.0184316	0.0182617
wsnp_Ex_c16864_25440739	3A	2.17257	0.818605	2	0.296982	0.252883
wsnp_Ku_c3817_7009270	3A	3.0915	0.706161	2	0.414995	0.328885
wsnp_Ex_rep_c67635_66291944	3A	3.93132	0.659524	2	0.449104	0.348257
wsnp_Ex_rep_c67635_66292308	3A	3.93132	0.533333	2	0.497778	0.373886
wsnp_Ex_rep_c67635_66292689	3A	3.93132	0.543269	2	0.496256	0.373121
wsnp_BF293133A_Ta_2_2	3A	3.93132	0.672897	2	0.440213	0.343319
wsnp_Ex_c2573_4788116	3A	5.88481	0.901408	2	0.177743	0.161946
wsnp_Ex_c22683_31887736	3A	6.2682	0.87619	2	0.216961	0.193425
wsnp_Ex_c22683_31887799	3A	6.2682	0.87619	2	0.216961	0.193425
wsnp_Ku_c7060_12212702	3A	8.37383	0.739336	2	0.385436	0.311156
wsnp_Ra_rep_c106523_90273922	3A	12.5425	0.658654	2	0.449658	0.348562
wsnp_CAP11_rep_c4157_1965583	3A	12.8468	0.7	2	0.42	0.3318
wsnp_Ex_c4548_8166555	3A	15.8774	0.663507	2	0.446531	0.346836
wsnp_Ra_c9738_16173810	3A	15.8774	0.658879	2	0.449515	0.348483
wsnp_Ra_c9738_16174002	3A	15.8774	0.656398	2	0.451079	0.349343
wsnp_Ex_c55051_57706127	3A	18.7559	0.986047	2	0.0275176	0.027139
wsnp_Ex_rep_c102110_87348288	3A	19.0602	0.971698	2	0.0550018	0.0534892
wsnp_Ex_c15674_24004810	3A	27.5497	0.811321	2	0.306159	0.259292
wsnp_Ku_c4568_8243646	3A	27.5497	0.810427	2	0.307271	0.260063
wsnp_Ex_c15674_24004513	3A	28.0426	0.676329	2	0.437817	0.341975
wsnp_Ex_c33765_42199371	3A	34.7185	0.740654	2	0.384171	0.310377
wsnp_Ex_rep_c69816_68774416	3A	35.2602	0.78744	2	0.334757	0.278726
wsnp_Ex_c742_1458033	3A	40.8529	0.665116	2	0.445473	0.34625
wsnp_Ku_c11052_18135847	3A	41.1571	0.661905	2	0.447574	0.347413
wsnp_Ex_rep_c102478_87635370	3A	41.7292	0.58216	2	0.4865	0.368159
wsnp_Ex_c57322_59083238	3A	42.3682	0.753488	2	0.371487	0.302486
wsnp_Ex_c57322_59084950	3A	42.3682	0.767442	2	0.35695	0.293243
wsnp_Ex_c57322_59084809	3A	42.3682	0.759434	2	0.365388	0.298634
wsnp_Ra_c16278_24893033	3A	42.8185	0.614286	2	0.473878	0.361598
wsnp_Ku_c40218_48484410	3A	43.3236	0.613208	2	0.474368	0.361856
wsnp_Ex_rep_c106152_90334299	3A	46.2265	0.705607	2	0.415451	0.329151
wsnp_Ex_c1141_2191485	3A	48.1009	0.638095	2	0.461859	0.355202
wsnp_Ex_c52423_56025523	3A	49.5249	0.981395	2	0.036517	0.0358503
wsnp_Ku_c6772_11776285	3A	49.5249	0.985981	2	0.0276443	0.0272622
wsnp_Ra_c42478_49433787	3A	49.5249	0.983721	2	0.0320281	0.0315152
wsnp_Ex_rep_c69567_68516173	3A	49.5249	0.985981	2	0.0276443	0.0272622
wsnp_Ex_c22435_31629303	3A	51.2776	0.910798	2	0.16249	0.149288
wsnp_Ra_c16846_25598885	3A	54.9898	0.934272	2	0.122815	0.115273
wsnp_Ex_rep_c67727_66398596	3A	56.0243	0.556098	2	0.493706	0.371833
wsnp_JD_c968_1427139	3A	56.7364	0.934272	2	0.122815	0.115273
wsnp_JG_c2509_1153697	3A	56.7364	0.906103	2	0.17016	0.155683
wsnp_Ex_c13802_21639096	3A	56.7364	0.934272	2	0.122815	0.115273
wsnp_Ex_c48136_53140385	3A	58.4282	0.972093	2	0.0542564	0.0527845
wsnp_Ex_c1538_2937905	3A	58.4282	0.957547	2	0.0813012	0.0779962
wsnp_Ex_rep_c67460_66057400	3A	58.4282	0.972093	2	0.0542564	0.0527845
wsnp_Ex_c10272_16842803	3A	58.4282	0.830986	2	0.280897	0.241445
wsnp_BE426222A_Ta_2_1	3A	58.4282	0.502703	2	0.499985	0.374993
wsnp_Ex_rep_c101942_87217430	3A	58.4282	0.887324	2	0.19996	0.179968
wsnp_Ex_c6217_10848574	3A	59.2132	0.86215	2	0.237695	0.209446
wsnp_Ku_c30545_40369365	3A	59.408	0.650485	2	0.454708	0.351328
wsnp_Ku_c44089_51445136	3A	59.7305	0.590476	2	0.483628	0.36668
wsnp_Ku_rep_c69511_68887456	3A	59.7305	0.553991	2	0.49417	0.372068
wsnp_RFL_Contig3866_4228783	3A	59.7305	0.585366	2	0.485425	0.367606
wsnp_Ex_c20273_29326769	3A	59.7305	0.86385	2	0.235227	0.207561
wsnp_Ex_rep_c69577_68526990	3A	62.4934	0.742857	2	0.382041	0.309063
wsnp_Ex_rep_c66907_65324299	3A	62.4934	0.886047	2	0.201936	0.181547
wsnp_Ex_c14340_22315611	3A	62.4934	0.88785	2	0.199144	0.179315
wsnp_BE443568A_Ta_2_1	3A	62.4934	0.823256	2	0.291011	0.248668
wsnp_Ex_c22888_32105519	3A	64.1122	0.902326	2	0.176268	0.160733
wsnp_Ex_rep_c67349_65914945	3A	64.3069	0.88785	2	0.199144	0.179315
wsnp_JD_rep_c64325_41024646	3A	65.1893	0.859813	2	0.241069	0.212012
wsnp_CAP11_c2438_1258747	3A	65.5362	0.899533	2	0.180747	0.164412
wsnp_Ra_c44141_50623811	3A	66.9724	0.88785	2	0.199144	0.179315
wsnp_Ex_rep_c101340_86719239	3A	68.7737	0.886047	2	0.201936	0.181547
wsnp_Ku_c3343_6206887	3A	68.9685	0.887755	2	0.199292	0.179433
wsnp_Ex_c16615_25147492	3A	69.1632	0.800948	2	0.318861	0.268025
wsnp_Ex_rep_c101340_86719115	3A	69.4675	0.88785	2	0.199144	0.179315
wsnp_BE443995B_Ta_2_2	3A	70.0761	0.799065	2	0.32112	0.269561
wsnp_Ex_c5929_10402147	3A	70.995	0.943925	2	0.105861	0.100258
wsnp_Ex_c53364_56625806	3A	70.995	0.892019	2	0.192643	0.174087
wsnp_Ex_c943_1808232	3A	71.281	0.801887	2	0.317729	0.267253
wsnp_Ex_c11039_17902115	3A	71.8896	0.801887	2	0.317729	0.267253
wsnp_Ex_c943_1808577	3A	71.8896	0.802817	2	0.316604	0.266485
wsnp_Ex_c28310_37444843	3A	72.1939	0.824645	2	0.289212	0.24739
wsnp_JD_c11273_11770307	3A	72.1939	0.798122	2	0.322246	0.270325
wsnp_JD_c1187_1731186	3A	72.5042	0.883721	2	0.205516	0.184398
wsnp_JD_c5699_6859527	3A	74.9811	0.682243	2	0.433575	0.339581
wsnp_Ku_c3956_7237642	3A	75.2428	0.896226	2	0.186009	0.16871
wsnp_RFL_Contig2767_2518373	3A	75.2428	0.784038	2	0.338645	0.281305
wsnp_BF429272A_Ta_2_1	3A	75.2428	0.780374	2	0.342781	0.284032
wsnp_Ex_c11397_18400400	3A	75.2428	0.78169	2	0.341301	0.283058
wsnp_Ex_c2678_4968284	3A	75.2428	0.900474	2	0.179241	0.163178
wsnp_Ex_c2678_4969725	3A	75.2428	0.890698	2	0.194711	0.175755
wsnp_Ex_c5997_10512308	3A	75.2428	0.783019	2	0.339801	0.282068
wsnp_Ex_rep_c108072_91444417	3A	75.2428	0.77907	2	0.34424	0.284989
wsnp_JD_rep_c49174_33405622	3A	75.2428	0.793427	2	0.327801	0.274074
wsnp_Ku_c3956_7237707	3A	75.2428	0.823113	2	0.291196	0.248798
wsnp_Ku_rep_c104691_91086871	3A	75.2428	0.781991	2	0.340963	0.282835
wsnp_RFL_Contig2011_1216801	3A	75.2428	0.67907	2	0.435868	0.340878
wsnp_Ex_c1660_3159173	3A	76.0096	0.511848	2	0.499719	0.37486
wsnp_Ex_c12850_20377830	3A	76.0096	0.967442	2	0.0629962	0.061012
wsnp_JD_c8207_9234643	3A	76.5086	0.850467	2	0.254345	0.222
wsnp_Ex_rep_c66867_65267909	3A	76.5086	0.850467	2	0.254345	0.222
wsnp_Ku_c9433_15811664	3A	77.2632	0.649533	2	0.45528	0.35164
wsnp_Ex_c42698_49211728	3A	78.2308	0.86385	2	0.235227	0.207561
wsnp_Ex_c24293_33532428	3A	78.4195	0.816901	2	0.299147	0.254403
wsnp_CAP12_rep_c8867_3720285	3A	78.6142	0.516355	2	0.499465	0.374732
wsnp_Ex_c11085_17973016	3A	78.6142	0.939535	2	0.113618	0.107164
wsnp_JD_c7441_8535047	3A	78.809	0.729858	2	0.394331	0.316582
wsnp_Ex_c10667_17387885	3A	78.9976	0.619159	2	0.471602	0.360398
wsnp_RFL_Contig4814_5829093	3A	79.308	0.779343	2	0.343935	0.28479
wsnp_Ex_c2148_4035913	3A	79.6123	0.816901	2	0.299147	0.254403
wsnp_Ex_c9468_15696542	3A	79.9165	0.567757	2	0.490818	0.370367
wsnp_Ex_c32003_40728918	3A	80.5312	0.818605	2	0.296982	0.252883
wsnp_Ra_c29280_38672141	3A	80.8355	0.544118	2	0.496107	0.373046
wsnp_Ex_c12948_20511479	3A	81.1398	0.57277	2	0.489409	0.369648
wsnp_Ex_c9458_15679797	3A	81.1398	0.574766	2	0.48882	0.369347
wsnp_Ku_c8334_14181247	3A	81.444	0.71831	2	0.404682	0.322798
wsnp_BE494474A_Ta_2_2	3A	81.444	0.734375	2	0.390137	0.314033
wsnp_BE406587A_Ta_2_1	3A	81.444	0.815421	2	0.30102	0.255713
wsnp_Ex_c1848_3482919	3A	81.444	0.974419	2	0.049854	0.0486113
wsnp_Ex_c22766_31972202	3A	81.444	0.828571	2	0.284082	0.24373
wsnp_Ex_c45213_51068305	3A	81.444	0.565421	2	0.49144	0.370684
wsnp_Ex_c9145_15214903	3A	81.444	0.649533	2	0.45528	0.35164
wsnp_Ra_c7280_12576178	3A	81.444	0.562791	2	0.492115	0.371026
wsnp_RFL_Contig429_4978628	3A	81.444	0.976636	2	0.0456372	0.0445958
wsnp_Ku_c25809_35776454	3A	81.444	0.734884	2	0.389659	0.313742
wsnp_Ex_c9468_15697512	3A	81.9613	0.815421	2	0.30102	0.255713
wsnp_CAP11_c318_261649	3A	82.5516	0.751163	2	0.373835	0.303958
wsnp_BE490613A_Ta_2_1	3A	82.7464	0.735149	2	0.38941	0.31359
wsnp_RFL_Contig3396_3515504	3A	82.9411	0.777202	2	0.346318	0.28635
wsnp_Ex_rep_c104884_89459472	3A	82.9411	0.852804	2	0.251059	0.219544
wsnp_Ex_c2502_4675968	3A	82.9411	0.915888	2	0.154075	0.142205
wsnp_Ex_c15269_23491104	3A	83.2393	0.556075	2	0.493711	0.371836
wsnp_Ex_c15269_23492289	3A	83.2393	0.599057	2	0.480376	0.364995
wsnp_Ex_rep_c66865_65262277	3A	83.2393	0.808411	2	0.309765	0.261788
wsnp_Ex_rep_c66865_65262612	3A	83.2393	0.808411	2	0.309765	0.261788
wsnp_Ex_rep_c66865_65262892	3A	83.2393	0.808411	2	0.309765	0.261788
wsnp_Ex_rep_c66865_65263145	3A	83.2393	0.806977	2	0.311531	0.263005
wsnp_Ex_c3478_6369892	3A	83.5862	0.953488	2	0.0886966	0.084763
wsnp_Ku_c9316_15647115	3A	84.286	0.946512	2	0.101255	0.0961285
wsnp_Ku_c4886_8753646	3A	97.7657	0.509434	2	0.499822	0.374911
wsnp_Ex_c5047_8963671	3A	99.6036	0.766355	2	0.35811	0.293989
wsnp_Ku_rep_c68484_67499824	3A	99.6036	0.67907	2	0.435868	0.340878
wsnp_Ku_rep_c68484_67500021	3A	99.6036	0.683962	2	0.432316	0.338867
wsnp_Ex_c2331_4369782	3A	100.809	0.649533	2	0.45528	0.35164
wsnp_JD_c14691_14352459	3A	100.809	0.799065	2	0.32112	0.269561
wsnp_Ra_c10669_17515792	3A	101.119	0.64455	2	0.458211	0.353232
wsnp_Ex_c1335_2556442	3A	101.983	0.652381	2	0.45356	0.350702
wsnp_Ra_c35889_44345459	3A	102.22	0.555814	2	0.49377	0.371865
wsnp_Ex_c37208_45002588	3A	102.543	0.555814	2	0.49377	0.371865
wsnp_Ex_c15100_23284023	3A	102.865	0.638498	2	0.461637	0.355083
wsnp_Ex_c41283_48141201	3A	102.865	0.556338	2	0.493652	0.371806
wsnp_Ku_c32404_42016343	3A	102.865	0.556338	2	0.493652	0.371806
wsnp_Ex_c1149_2206471	3A	102.865	0.555814	2	0.49377	0.371865
wsnp_Ex_c12269_19597341	3A	102.865	0.558685	2	0.493112	0.371532
wsnp_Ex_c41283_48140956	3A	102.865	0.583333	2	0.486111	0.367959
wsnp_Ex_c9510_15761235	3A	102.865	0.728972	2	0.395144	0.317074
wsnp_BE490651A_Ta_2_2	3A	102.865	0.948598	2	0.0975194	0.0927644
wsnp_Ex_c51776_55603135	3A	102.865	0.699531	2	0.420375	0.332018
wsnp_Ex_c18637_27508578	3A	102.865	0.874419	2	0.219621	0.195505
wsnp_Ex_c47907_52974924	3A	102.865	0.665094	2	0.445488	0.346258
wsnp_Ex_c13949_21828493	3A	103.364	0.948837	2	0.0970903	0.0923771
wsnp_Ex_c763_1503467	3A	104.381	0.646226	2	0.457236	0.352703
wsnp_Ex_rep_c69034_67935465	3A	104.381	0.646226	2	0.457236	0.352703
wsnp_Ex_rep_c69034_67934852	3A	104.381	0.64455	2	0.458211	0.353232
wsnp_Ex_c47763_52874806	3A	104.722	0.644186	2	0.458421	0.353346
wsnp_Ex_c11807_18960045	3A	104.722	0.646226	2	0.457236	0.352703
wsnp_Ex_c12269_19597415	3A	104.722	0.622066	2	0.4702	0.359656
wsnp_Ex_c12871_20400823	3A	104.722	0.646226	2	0.457236	0.352703
wsnp_Ex_c35073_43285821	3A	104.722	0.646226	2	0.457236	0.352703
wsnp_Ku_c3286_6111360	3A	104.722	0.630233	2	0.466079	0.357464
wsnp_Ra_c11291_18338838	3A	104.782	0.532663	2	0.497866	0.373931
wsnp_Ra_c27831_37346894	3A	104.782	0.638498	2	0.461637	0.355083
wsnp_Ku_c5243_9344536	3A	104.782	0.63981	2	0.460906	0.354689
wsnp_Ex_c8334_14049699	3A	104.782	0.646512	2	0.457069	0.352613
wsnp_Ex_c29742_38738725	3A	104.782	0.702326	2	0.418129	0.330713
wsnp_RFL_Contig4734_5671036	3A	104.782	0.652381	2	0.45356	0.350702
wsnp_JD_c2743_3678590	3A	105.087	0.652582	2	0.453437	0.350635
wsnp_Ku_c23901_33846711	3A	106.322	0.840206	2	0.26852	0.232468
wsnp_Ra_c34117_42876812	3A	106.322	0.831776	2	0.27985	0.240692
wsnp_Ex_c28930_38008757	3A	106.626	0.834884	2	0.275706	0.237699
wsnp_Ex_rep_c66685_65003625	3A	108.519	0.806604	2	0.311988	0.26332
wsnp_Ku_c5378_9559013	3A	108.519	0.807512	2	0.310873	0.262552
wsnp_Ex_c4094_7399975	3A	110.205	0.929245	2	0.131497	0.122851
wsnp_RFL_Contig2699_2402527	3A	112.42	0.896714	2	0.185237	0.16808
wsnp_Ex_c26887_36107413	3A	112.73	0.676056	2	0.438008	0.342083
wsnp_Ex_c11297_18254062	3A	114.793	0.530516	2	0.498137	0.374067
wsnp_Ex_c21733_30892583	3A	114.793	0.586047	2	0.485192	0.367486
wsnp_Ra_rep_c69692_67234463	3A	116.242	0.986047	2	0.0275176	0.027139
wsnp_Ex_c8884_14841846	3A	116.242	0.746512	2	0.378464	0.306847
wsnp_CD454173A_Ta_2_8	3A	116.443	0.747664	2	0.377326	0.306138
wsnp_Ku_c18497_27803432	3A	116.443	0.742991	2	0.381911	0.308983
wsnp_Ex_c9483_15722127	3A	116.443	0.746512	2	0.378464	0.306847
wsnp_Ex_c18747_27625264	3A	117.885	0.693925	2	0.424786	0.334564
wsnp_Ex_rep_c69919_68881108	3A	117.885	0.697674	2	0.42185	0.332871
wsnp_Ex_c9594_15882022	3A	117.885	0.990654	2	0.0185169	0.0183455
wsnp_Ex_c35861_43926854	3A	118.067	0.67907	2	0.435868	0.340878
wsnp_Ex_c35861_43927741	3A	118.067	0.688372	2	0.429032	0.336998
wsnp_Ex_c35861_43926307	3A	118.067	0.701422	2	0.418859	0.331137
wsnp_Ex_rep_c104327_89077792	3A	118.067	0.697674	2	0.42185	0.332871
wsnp_Ex_rep_c69342_68276235	3A	118.067	0.697674	2	0.42185	0.332871
wsnp_BF292596A_Ta_1_3	3A	119.09	0.732394	2	0.391986	0.315159
wsnp_BF292596A_Ta_1_1	3A	119.09	0.732394	2	0.391986	0.315159
wsnp_Ex_rep_c67786_66472676	3A	121.043	0.671429	2	0.441224	0.343885
wsnp_Ex_c8517_14315660	3A	121.542	0.672093	2	0.440768	0.34363
wsnp_Ex_c13452_21183096	3A	121.895	0.962791	2	0.0716495	0.0690827
wsnp_CAP8_c1007_643393	3A	122.309	0.925234	2	0.138353	0.128782
wsnp_BQ167580A_Ta_1_1	3A	123.088	0.642523	2	0.459374	0.353862
wsnp_Ex_c14202_22144844	3A	123.088	0.929577	2	0.130926	0.122356
wsnp_Ex_rep_c69314_68244502	3A	123.088	0.929577	2	0.130926	0.122356
wsnp_Ex_c14202_22145136	3A	123.088	0.580189	2	0.48714	0.368487
wsnp_Ex_c14202_22145805	3A	123.088	0.925581	2	0.137761	0.128272
wsnp_Ex_c14400_22381382	3A	123.088	0.579439	2	0.487379	0.36861
wsnp_Ex_c14400_22381548	3A	123.088	0.57907	2	0.487496	0.36867
wsnp_Ex_rep_c67588_66227926	3A	123.088	0.580189	2	0.48714	0.368487
wsnp_Ku_c19456_28944589	3A	123.088	0.929577	2	0.130926	0.122356
wsnp_Ku_c8400_14280021	3A	123.088	0.57907	2	0.487496	0.36867
wsnp_Ku_rep_c69970_69476502	3A	123.35	0.962791	2	0.0716495	0.0690827
wsnp_Ra_c16053_24607526	3A	123.35	0.962791	2	0.0716495	0.0690827
wsnp_Ex_c35457_43602830	3A	123.35	0.962791	2	0.0716495	0.0690827
wsnp_Ex_c5623_9891427	3A	123.35	0.817536	2	0.298342	0.253838
wsnp_Ex_c5623_9891516	3A	123.35	0.962791	2	0.0716495	0.0690827
wsnp_Ex_c5623_9891584	3A	123.35	0.817536	2	0.298342	0.253838
wsnp_Ex_c56525_58609595	3A	123.35	0.962791	2	0.0716495	0.0690827
wsnp_Ex_rep_c67786_66472568	3A	123.35	0.962791	2	0.0716495	0.0690827
wsnp_JD_c43971_30568640	3A	123.35	0.661972	2	0.44753	0.347389
wsnp_Ra_c19079_28210829	3A	123.35	0.96729	2	0.0632806	0.0612784
wsnp_Ra_c19079_28210937	3A	123.35	0.516355	2	0.499465	0.374732
wsnp_CAP11_rep_c4226_1995152	3A	126.587	0.567757	2	0.490818	0.370367
wsnp_Ex_c27317_36522052	3A	126.587	0.570755	2	0.489988	0.369944
wsnp_Ex_c12341_19693090	3A	126.983	0.696682	2	0.422632	0.333323
wsnp_Ex_c12341_19693570	3A	127.512	0.568075	2	0.490732	0.370323
wsnp_Ex_rep_c66357_64540369	3A	127.512	0.584507	2	0.485717	0.367757
wsnp_Ra_c132_291198	3A	127.512	0.586854	2	0.484913	0.367342
wsnp_Ex_c11910_19101291	3A	130.306	0.972093	2	0.0542564	0.0527845
wsnp_Ex_c15475_23756906	3A	131.681	0.647196	2	0.456667	0.352394
wsnp_BG262734A_Ta_2_7	3A	131.681	0.760563	2	0.364213	0.297888
wsnp_CAP12_c15_9559	3A	131.681	0.766509	2	0.357945	0.293883
wsnp_Ex_c15475_23757972	3A	131.681	0.742991	2	0.381911	0.308983
wsnp_Ex_c1533_2930233	3A	131.985	0.626214	2	0.46814	0.358563
wsnp_Ex_c20250_29303152	3A	135.533	0.743961	2	0.380966	0.308398
wsnp_Ku_c10468_17301216	3A	138.253	0.895735	2	0.186788	0.169343
wsnp_Ex_c1903_3592518	3A	146.962	0.741784	2	0.383081	0.309705
wsnp_Ku_c7811_13387117	3A	147.577	0.744186	2	0.380746	0.308262
wsnp_Ex_c1272_2440011	3A	150.759	0.8	2	0.32	0.2688
wsnp_Ex_c10630_17338753	3A	152.421	0.619718	2	0.471335	0.360257
wsnp_Ex_c10630_17338703	3A	152.421	0.669154	2	0.442774	0.344749
wsnp_Ra_c27517_37034553	3A	152.421	0.53012	2	0.498186	0.374091
wsnp_BE426418A_Ta_2_2	3A	155.269	0.718009	2	0.404944	0.322954
wsnp_CAP11_rep_c8581_3702222	3A	160.503	0.967442	2	0.0629962	0.061012
wsnp_Ku_c46762_53407442	3A	161.428	0.585714	2	0.485306	0.367545
wsnp_Ex_c361_707953	3A	162.042	0.728972	2	0.395144	0.317074
wsnp_Ex_c361_708712	3A	162.042	0.727907	2	0.396117	0.317663
wsnp_Ex_rep_c104125_88923836	3A	162.353	0.566038	2	0.491278	0.370601
wsnp_Ex_c11229_18163892	3A	172.15	0.620192	2	0.471108	0.360136
wsnp_Ex_c28679_37784954	3A	172.15	0.71831	2	0.404682	0.322798
wsnp_Ex_c88767_80001420	3A	172.15	0.725118	2	0.398643	0.319185
wsnp_Ex_rep_c66331_64502558	3B	3.86958	0.640187	2	0.460695	0.354575
wsnp_Ex_c2723_5047696	3B	4.16633	0.586047	2	0.485192	0.367486
wsnp_Ku_c55746_59522526	3B	12.3803	0.711538	2	0.410503	0.326247
wsnp_Ex_rep_c103892_88739043	3B	13.8225	0.694836	2	0.424078	0.334157
wsnp_Ex_c8386_14127329	3B	14.4931	0.669811	2	0.442328	0.344501
wsnp_Ex_c16919_25506076	3B	19.6031	0.877934	2	0.214331	0.191362
wsnp_Ex_c19993_29024127	3B	22.6121	0.7343	2	0.390207	0.314077
wsnp_Ex_c57450_59156677	3B	25.7754	0.603774	2	0.478462	0.363999
wsnp_Ra_c16264_24873670	3B	30.1257	0.865116	2	0.23338	0.206147
wsnp_CAP11_c232_211960	3B	32.5294	0.502347	2	0.499989	0.374994
wsnp_Ex_c1558_2976128	3B	33.2475	0.7109	2	0.411042	0.326564
wsnp_RFL_Contig2177_1500201	3B	37.218	0.668224	2	0.443401	0.345099
wsnp_Ex_c47078_52393295	3B	54.9516	0.771028	2	0.353088	0.290752
wsnp_RFL_Contig3344_3442711	3B	56.1623	0.99061	2	0.018603	0.01843
wsnp_Ku_c17659_26797674	3B	57.4027	0.523585	2	0.498888	0.374443
wsnp_Ex_c33140_41677458	3B	57.4027	0.528037	2	0.498428	0.374213
wsnp_CAP11_c323_263628	3B	60.0794	0.640187	2	0.460695	0.354575
wsnp_CAP11_c323_263800	3B	60.0794	0.65534	2	0.451739	0.349705
wsnp_Ex_c2820_5215394	3B	60.9696	0.744131	2	0.3808	0.308295
wsnp_Ku_c33335_42844594	3B	60.9696	0.742925	2	0.381975	0.309023
wsnp_JD_c828_1226159	3B	61.4207	0.755869	2	0.369063	0.300959
wsnp_Ex_c4063_7344449	3B	62.3524	0.747664	2	0.377326	0.306138
wsnp_JD_c9805_10591233	3B	62.3524	0.739535	2	0.385246	0.311039
wsnp_Ex_c4063_7344641	3B	62.7798	0.742925	2	0.381975	0.309023
wsnp_Ex_rep_c66896_65307566	3B	63.9015	0.769767	2	0.354451	0.291633
wsnp_Ex_c11246_18191331	3B	63.9015	0.862791	2	0.236766	0.208737
wsnp_Ex_c19372_28313727	3B	63.9015	0.862791	2	0.236766	0.208737
wsnp_BE498786B_Ta_2_1	3B	63.9015	0.810748	2	0.306872	0.259787
wsnp_Ex_c40250_47352047	3B	63.9015	0.671362	2	0.44127	0.343911
wsnp_Ex_c6805_11743678	3B	64.3169	0.58216	2	0.4865	0.368159
wsnp_Ex_c8695_14561512	3B	64.584	0.740654	2	0.384171	0.310377
wsnp_Ex_c8802_14726148	3B	64.9638	0.691589	2	0.426587	0.335599
wsnp_Ex_c22401_31592784	3B	65.1181	0.864486	2	0.2343	0.206852
wsnp_Ex_c32404_41067821	3B	65.5692	0.860465	2	0.24013	0.211299
wsnp_Ex_c6065_10623213	3B	66.3941	0.688095	2	0.42924	0.337117
wsnp_Ex_c15944_24350833	3B	66.3941	0.734884	2	0.389659	0.313742
wsnp_Ex_c1097_2105311	3B	66.6197	0.735981	2	0.388626	0.313111
wsnp_Ku_c24414_34372822	3B	66.6197	0.633333	2	0.464444	0.35659
wsnp_Ex_c1097_2104088	3B	66.6197	0.748815	2	0.376182	0.305426
wsnp_Ex_c1097_2105209	3B	66.6197	0.733645	2	0.39082	0.31445
wsnp_JD_c30422_23944042	3B	66.6197	0.762791	2	0.361882	0.296403
wsnp_Ex_c21930_31102213	3B	67.2132	0.852381	2	0.251655	0.21999
wsnp_Ex_c21930_31102685	3B	67.2132	0.859155	2	0.242015	0.21273
wsnp_Ex_c4156_7507247	3B	67.2132	0.852381	2	0.251655	0.21999
wsnp_Ex_c4927_8772847	3B	67.5099	0.853081	2	0.250668	0.219251
wsnp_Ex_rep_c68624_67475477	3B	68.418	0.938679	2	0.115121	0.108495
wsnp_JD_c8629_9593896	3B	68.7147	0.688372	2	0.429032	0.336998
wsnp_RFL_Contig2338_1839077	3B	69.0114	0.566667	2	0.491111	0.370516
wsnp_JD_c8158_9193784	3B	69.0114	0.828571	2	0.284082	0.24373
wsnp_Ex_c14147_22077948	3B	69.6109	0.739336	2	0.385436	0.311156
wsnp_Ex_c4888_8714379	3B	69.6109	0.601896	2	0.479235	0.364402
wsnp_CD897414B_Ta_2_1	3B	70.4833	0.680751	2	0.434658	0.340194
wsnp_Ex_c5657_9942445	3B	70.4833	0.595238	2	0.481859	0.365765
wsnp_Ex_c54357_57265797	3B	70.4833	0.579439	2	0.487379	0.36861
wsnp_Ex_c7967_13522958	3B	70.7682	0.590476	2	0.483628	0.36668
wsnp_JD_c9902_10674626	3B	71.6822	0.793427	2	0.327801	0.274074
wsnp_JD_c7325_8422075	3B	71.6822	0.647196	2	0.456667	0.352394
wsnp_CAP11_c1656_909791	3B	71.6822	0.938679	2	0.115121	0.108495
wsnp_Ku_c7784_13343904	3B	71.6822	0.666667	2	0.444444	0.345679
wsnp_JD_c17082_16025440	3B	72.2282	0.602804	2	0.478863	0.364208
wsnp_BE497469B_Ta_2_1	3B	72.5309	0.892523	2	0.191851	0.173447
wsnp_Ex_c257_491667	3B	72.5309	0.821596	2	0.293152	0.250183
wsnp_Ex_c7478_12792943	3B	72.5309	0.849057	2	0.256319	0.223469
wsnp_Ex_c19982_29009504	3B	72.5309	0.693396	2	0.425196	0.3348
wsnp_Ex_rep_c66509_64775661	3B	72.5309	0.933962	2	0.123354	0.115745
wsnp_Ex_rep_c70174_69125822	3B	72.9226	0.672986	2	0.440152	0.343285
wsnp_Ku_c10291_17065480	3B	73.4983	0.685714	2	0.43102	0.338131
wsnp_JD_c1247_1802330	3B	73.7	0.690141	2	0.427693	0.336232
wsnp_CAP11_c272_234769	3B	73.8306	0.504808	2	0.499954	0.374977
wsnp_Ku_c11466_18716865	3B	73.8306	0.769953	2	0.354251	0.291504
wsnp_CAP11_c558_382875	3B	73.8306	0.910377	2	0.163181	0.149867
wsnp_CAP8_c6899_3227098	3B	73.8306	0.874396	2	0.219655	0.195531
wsnp_Ex_rep_c67067_65534806	3B	73.8306	0.507009	2	0.499902	0.374951
wsnp_Ex_rep_c69783_68742690	3B	73.8306	0.502358	2	0.499989	0.374994
wsnp_JD_c10233_10936535	3B	73.8306	0.582938	2	0.486242	0.368027
wsnp_JD_c119_190079	3B	73.8306	0.759434	2	0.365388	0.298634
wsnp_JD_c119_190135	3B	73.8306	0.755814	2	0.369118	0.300994
wsnp_JD_c12451_12690261	3B	73.8306	0.759434	2	0.365388	0.298634
wsnp_Ku_c18538_27857915	3B	73.8306	0.530516	2	0.498137	0.374067
wsnp_BE489326B_Ta_2_1	3B	73.8306	0.660377	2	0.448558	0.347956
wsnp_BE489326B_Ta_2_2	3B	73.8306	0.911628	2	0.161125	0.148144
wsnp_JD_rep_c53979_36270209	3B	73.8306	0.962791	2	0.0716495	0.0690827
wsnp_Ku_c10291_17065432	3B	73.8306	0.686916	2	0.430125	0.337621
wsnp_BQ168706B_Ta_2_1	3B	73.8306	0.687204	2	0.429909	0.337498
wsnp_BQ168706B_Ta_2_2	3B	73.8306	0.688679	2	0.4288	0.336865
wsnp_Ex_c21499_30644485	3B	73.8306	0.714286	2	0.408163	0.324865
wsnp_Ku_c17718_26860963	3B	75.7832	0.723005	2	0.400538	0.320323
wsnp_Ex_c19994_29025586	3B	76.1274	0.896226	2	0.186009	0.16871
wsnp_JD_c9042_9950637	3B	76.9287	0.886792	2	0.200783	0.180626
wsnp_Ex_c2580_4799370	3B	76.9287	0.882629	2	0.20719	0.185726
wsnp_Ex_c2580_4800027	3B	76.9287	0.773585	2	0.350303	0.288947
wsnp_Ex_c2580_4800249	3B	76.9287	0.882629	2	0.20719	0.185726
wsnp_Ex_c34975_43204180	3B	76.9287	0.886792	2	0.200783	0.180626
wsnp_Ex_c10717_17456391	3B	77.4628	0.755981	2	0.368948	0.300886
wsnp_RFL_Contig3529_3696847	3B	77.4628	0.788177	2	0.333908	0.27816
wsnp_Ex_c1116_2138756	3B	77.4628	0.884977	2	0.203586	0.182862
wsnp_Ku_c19631_29148397	3B	80.9288	0.679907	2	0.435267	0.340538
wsnp_Ex_c18624_27492167	3B	80.9288	0.682464	2	0.433413	0.33949
wsnp_Ku_c26257_36216869	3B	80.9288	0.67757	2	0.436938	0.34148
wsnp_Ku_c26257_36216976	3B	80.9288	0.681604	2	0.43404	0.339845
wsnp_Ex_c3227_5948436	3B	80.9288	0.834906	2	0.275676	0.237678
wsnp_Ra_c38981_46788555	3B	80.9288	0.832558	2	0.27881	0.239943
wsnp_JD_c1816_2522844	3B	80.9288	0.833333	2	0.277778	0.239198
wsnp_JD_c5067_6187376	3B	82.8517	0.940476	2	0.111961	0.105694
wsnp_BG263758B_Ta_2_1	3B	84.1871	0.723256	2	0.400314	0.320188
wsnp_Ex_c5378_9505533	3B	84.1871	0.768868	2	0.35542	0.292258
wsnp_Ex_c123_244117	3B	84.1871	0.654206	2	0.452441	0.35009
wsnp_Ex_c22016_31191407	3B	84.1871	0.679907	2	0.435267	0.340538
wsnp_Ex_c2330_4366134	3B	84.1871	0.652582	2	0.453437	0.350635
wsnp_Ex_c5378_9504586	3B	84.1871	0.666667	2	0.444444	0.345679
wsnp_Ex_c5378_9505087	3B	84.1871	0.671362	2	0.44127	0.343911
wsnp_Ex_c7172_12318529	3B	84.1871	0.761682	2	0.363045	0.297144
wsnp_Ku_c6825_11858665	3B	84.1871	0.651869	2	0.453872	0.350872
wsnp_Ku_c8722_14766699	3B	84.1871	0.65566	2	0.45154	0.349596
wsnp_Ra_c10203_16850924	3B	84.3533	0.735849	2	0.38875	0.313187
wsnp_CAP11_rep_c8708_3760250	3B	84.5491	0.711628	2	0.410427	0.326202
wsnp_BQ159467B_Ta_2_1	3B	84.5491	0.802326	2	0.317198	0.266891
wsnp_BQ159467B_Ta_2_2	3B	84.5491	0.802326	2	0.317198	0.266891
wsnp_Ex_c2920_5385184	3B	84.5491	0.733645	2	0.39082	0.31445
wsnp_JD_c1843_2562950	3B	84.5491	0.802817	2	0.316604	0.266485
wsnp_Ex_c238_460841	3B	84.7212	0.82093	2	0.294008	0.250787
wsnp_Ex_c1878_3541204	3B	84.8162	0.823256	2	0.291011	0.248668
wsnp_Ex_c5457_9631220	3B	85.1307	0.528571	2	0.498367	0.374182
wsnp_Ex_c5457_9632050	3B	85.1307	0.533019	2	0.49782	0.373907
wsnp_JD_rep_c63654_40605158	3B	85.4987	0.626794	2	0.467846	0.358406
wsnp_Ku_c21818_31604716	3B	87.1664	0.504673	2	0.499956	0.374978
wsnp_Ku_c4078_7436510	3B	87.1664	0.504717	2	0.499956	0.374978
wsnp_Ku_c93664_84327484	3B	87.4632	0.614486	2	0.473786	0.361549
wsnp_Ku_rep_c73198_72796386	3B	88.1041	0.778302	2	0.345096	0.28555
wsnp_Ra_rep_c74606_72470419	3B	88.1041	0.785714	2	0.336735	0.28004
wsnp_Ku_c13069_20938717	3B	88.2525	0.646226	2	0.457236	0.352703
wsnp_Ex_c40060_47197384	3B	88.3119	0.502347	2	0.499989	0.374994
wsnp_Ex_c40060_47197713	3B	88.3119	0.602804	2	0.478863	0.364208
wsnp_JD_c19725_17732526	3B	88.3119	0.602326	2	0.479059	0.36431
wsnp_RFL_Contig3896_4291652	3B	88.3119	0.602804	2	0.478863	0.364208
wsnp_Ku_rep_c72504_72191206	3B	88.5136	0.647343	2	0.45658	0.352347
wsnp_Ex_c6162_10773908	3B	88.5136	0.632075	2	0.465112	0.356947
wsnp_Ex_rep_c69664_68618163	3B	88.5136	0.764151	2	0.360449	0.295487
wsnp_Ku_c1391_2771050	3B	88.5136	0.760563	2	0.364213	0.297888
wsnp_Ex_c5547_9772680	3B	89.0953	0.878505	2	0.213468	0.190684
wsnp_Ex_c5547_9774195	3B	89.0953	0.876744	2	0.216128	0.192772
wsnp_Ex_c5547_9774453	3B	89.0953	0.878505	2	0.213468	0.190684
wsnp_BE490744B_Ta_2_2	3B	89.4098	0.976744	2	0.04543	0.044398
wsnp_Ex_c12887_20426781	3B	89.4098	0.740566	2	0.384256	0.31043
wsnp_BE445348B_Ta_2_1	3B	90.2466	0.911215	2	0.161805	0.148714
wsnp_RFL_Contig383_4163148	3B	90.6502	0.62201	2	0.470227	0.35967
wsnp_Ex_c7756_13218814	3B	90.9054	0.809302	2	0.308664	0.261027
wsnp_Ku_rep_c72700_72370664	3B	91.1072	0.734884	2	0.389659	0.313742
wsnp_RFL_Contig2073_1317762	3B	91.1072	0.581731	2	0.48664	0.368231
wsnp_Ku_c13311_21255891	3B	91.3031	0.788732	2	0.333267	0.277734
wsnp_Ex_c3096_5709257	3B	91.3031	0.795349	2	0.325538	0.272551
wsnp_Ex_c3096_5709369	3B	91.3031	0.798122	2	0.322246	0.270325
wsnp_Ex_rep_c110375_92775402	3B	91.8313	0.842105	2	0.265928	0.230569
wsnp_Ex_rep_c70809_69689636	3B	92.1992	0.520958	2	0.499122	0.37456
wsnp_Ra_c18873_27993835	3B	92.1992	0.586047	2	0.485192	0.367486
wsnp_Ex_c12887_20427158	3B	93.3922	0.836449	2	0.273605	0.236175
wsnp_Ku_rep_c72821_72480395	3B	93.6948	0.525581	2	0.498691	0.374345
wsnp_Ex_c5418_9575513	3B	93.6948	0.574766	2	0.48882	0.369347
wsnp_Ex_c3096_5708642	3B	93.9916	0.748837	2	0.37616	0.305412
wsnp_Ex_c7291_12517871	3B	94.1874	0.570755	2	0.489988	0.369944
wsnp_JD_c10602_11238420	3B	94.1874	0.599057	2	0.480376	0.364995
wsnp_CAP11_c530_369045	3B	94.6444	0.679803	2	0.435342	0.340581
wsnp_JD_c6974_8084752	3B	95.4991	0.934884	2	0.121752	0.11434
wsnp_Ku_c6430_11257008	3B	97.054	0.73262	2	0.391776	0.315032
wsnp_CAP8_c4989_2410261	3B	97.054	0.944186	2	0.105398	0.0998432
wsnp_Ex_c11313_18277396	3B	97.2558	0.929907	2	0.130361	0.121864
wsnp_Ex_c6129_10723019	3B	97.2558	0.915888	2	0.154075	0.142205
wsnp_CAP8_c1419_836050	3B	97.2558	0.944186	2	0.105398	0.0998432
wsnp_Ex_c11313_18277285	3B	97.2558	0.930233	2	0.1298	0.121376
wsnp_Ex_c8825_14757625	3B	97.2558	0.913953	2	0.157285	0.144916
wsnp_Ex_c6129_10723143	3B	97.2558	0.916279	2	0.153423	0.141654
wsnp_Ku_c50833_56310020	3B	97.2558	0.943925	2	0.105861	0.100258
wsnp_Ex_c1934_3648048	3B	97.2558	0.618483	2	0.471923	0.360568
wsnp_Ex_c20168_29214721	3B	97.2558	0.643192	2	0.458992	0.353655
wsnp_Ex_c33463_41948471	3B	97.7187	0.944186	2	0.105398	0.0998432
wsnp_Ex_rep_c108114_91468537	3B	99.5645	0.990698	2	0.0184316	0.0182617
wsnp_Ex_c12220_19528388	3B	101.369	0.613953	2	0.474029	0.361677
wsnp_BE499016B_Ta_2_1	3B	101.369	0.972093	2	0.0542564	0.0527845
wsnp_Ex_c1934_3648624	3B	101.671	0.604762	2	0.47805	0.363784
wsnp_Ex_c4267_7700267	3B	101.968	0.661972	2	0.44753	0.347389
wsnp_Ex_c4267_7700325	3B	101.968	0.661972	2	0.44753	0.347389
wsnp_Ex_c16378_24870688	3B	101.968	0.616114	2	0.473035	0.361154
wsnp_Ex_c29623_38630871	3B	102.265	0.632558	2	0.464857	0.356811
wsnp_Ex_c4267_7700461	3B	102.568	0.663507	2	0.446531	0.346836
wsnp_Ex_c21418_30554998	3B	102.692	0.795918	2	0.324865	0.272096
wsnp_Ex_c3257_6003626	3B	103.725	0.828431	2	0.284266	0.243862
wsnp_Ex_c3722_6786328	3B	103.725	0.790476	2	0.331247	0.276385
wsnp_Ex_c2250_4216275	3B	103.725	0.990654	2	0.0185169	0.0183455
wsnp_Ex_c2250_4216508	3B	103.725	0.990654	2	0.0185169	0.0183455
wsnp_Ra_rep_c108411_91697852	3B	105.161	0.972093	2	0.0542564	0.0527845
wsnp_Ex_c10499_17162550	3B	105.161	0.990698	2	0.0184316	0.0182617
wsnp_Ex_c10499_17163260	3B	105.161	0.971963	2	0.0545026	0.0530173
wsnp_Ex_c17303_25979191	3B	105.161	0.990698	2	0.0184316	0.0182617
wsnp_Ex_c18926_27825028	3B	105.161	0.990654	2	0.0185169	0.0183455
wsnp_Ku_c15149_23666345	3B	105.161	0.990698	2	0.0184316	0.0182617
wsnp_Ra_c3289_6166914	3B	105.161	0.990698	2	0.0184316	0.0182617
wsnp_Ra_rep_c108411_91697657	3B	105.161	0.990654	2	0.0185169	0.0183455
wsnp_Ex_c10499_17161734	3B	105.161	0.704651	2	0.416236	0.32961
wsnp_Ex_c10499_17162700	3B	105.161	0.990698	2	0.0184316	0.0182617
wsnp_Ex_c2639_4899517	3B	105.915	0.957944	2	0.0805747	0.0773286
wsnp_Ku_c6387_11197393	3B	105.915	0.986047	2	0.0275176	0.027139
wsnp_Ex_c21924_31095740	3B	105.915	0.99061	2	0.018603	0.01843
wsnp_Ex_c37115_44930934	3B	105.915	0.88785	2	0.199144	0.179315
wsnp_Ra_c10710_17570054	3B	115.405	0.509479	2	0.49982	0.37491
wsnp_Ex_c25573_34834321	3B	115.595	0.507177	2	0.499897	0.374948
wsnp_Ex_c52557_56115459	3B	115.595	0.502326	2	0.499989	0.374995
wsnp_Ex_c11893_19077166	3B	116.188	0.65566	2	0.45154	0.349596
wsnp_RFL_Contig1537_744038	3B	119.233	0.990698	2	0.0184316	0.0182617
wsnp_RFL_Contig204_1272643	3B	120.645	0.718447	2	0.404562	0.322727
wsnp_BE424246B_Ta_2_2	3B	123.286	0.670616	2	0.44178	0.344195
wsnp_BQ167580B_Ta_2_1	3B	123.286	0.656542	2	0.450989	0.349294
wsnp_Ku_c29102_39008953	3B	123.286	0.740566	2	0.384256	0.31043
wsnp_CAP11_c2309_1201554	3B	123.583	0.654206	2	0.452441	0.35009
wsnp_JD_rep_c63810_40704815	3B	123.583	0.65566	2	0.45154	0.349596
wsnp_Ex_c13361_21059379	3B	124.978	0.985782	2	0.0280317	0.0276388
wsnp_Ra_c11243_18269800	3B	125.613	0.821596	2	0.293152	0.250183
wsnp_Ku_c31407_41142340	3B	125.613	0.766355	2	0.35811	0.293989
wsnp_Ex_c8715_14590273	3B	125.696	0.509434	2	0.499822	0.374911
wsnp_Ex_c11837_18996495	3B	126.236	0.772512	2	0.351475	0.289707
wsnp_Ex_c12781_20280572	3B	126.42	0.764019	2	0.360588	0.295576
wsnp_JD_c16245_15468917	3B	126.61	0.915493	2	0.154731	0.14276
wsnp_Ex_c12781_20280445	3B	126.61	0.766355	2	0.35811	0.293989
wsnp_BE443288B_Ta_2_1	3B	126.61	0.818605	2	0.296982	0.252883
wsnp_Ex_c12781_20280815	3B	126.61	0.766355	2	0.35811	0.293989
wsnp_Ex_c15047_23217632	3B	126.61	0.766355	2	0.35811	0.293989
wsnp_Ex_c15795_24169367	3B	126.61	0.73913	2	0.385633	0.311277
wsnp_Ex_c39124_46489956	3B	126.61	0.713615	2	0.408737	0.325204
wsnp_Ku_c14875_23320708	3B	126.61	0.714953	2	0.40759	0.324525
wsnp_RFL_Contig3599_3786631	3B	127.103	0.99061	2	0.018603	0.01843
wsnp_Ra_c18164_27178459	3B	127.103	0.976526	2	0.0458463	0.0447953
wsnp_Ra_c18164_27178535	3B	127.103	0.970732	2	0.0568233	0.0552089
wsnp_Ex_c64005_62986957	3B	127.815	0.627907	2	0.46728	0.358104
wsnp_Ku_c14082_22272647	3B	127.874	0.526442	2	0.498602	0.3743
wsnp_Ex_c13154_20784674	3B	127.874	0.767606	2	0.356774	0.29313
wsnp_Ex_c13154_20785032	3B	127.874	0.761682	2	0.363045	0.297144
wsnp_Ex_rep_c67645_66305241	3B	127.874	0.610837	2	0.47543	0.362413
wsnp_Ra_rep_c70261_68008978	3B	127.874	0.995305	2	0.00934559	0.00930192
wsnp_JG_c522_325756	3B	127.874	0.990698	2	0.0184316	0.0182617
wsnp_Ra_c48924_54032104	3B	127.874	0.995305	2	0.00934559	0.00930192
wsnp_Ex_rep_c68193_66971396	3B	128.8	0.676744	2	0.437523	0.34181
wsnp_Ex_rep_c66893_65301177	3B	129.5	0.607477	2	0.476898	0.363182
wsnp_Ex_rep_c66893_65301351	3B	129.5	0.62201	2	0.470227	0.35967
wsnp_RFL_Contig4270_4938701	3B	129.5	0.610329	2	0.475655	0.362531
wsnp_BE497740B_Ta_2_2	3B	129.577	0.544186	2	0.496095	0.37304
wsnp_Ex_c3907_7088011	3B	131.37	0.514151	2	0.4996	0.3748
wsnp_Ex_c3130_5790163	3B	132.088	0.811321	2	0.306159	0.259292
wsnp_Ex_c3130_5789791	3B	132.088	0.819905	2	0.295321	0.251714
wsnp_Ex_c3130_5789888	3B	132.088	0.810748	2	0.306872	0.259787
wsnp_Ex_c8208_13870372	3B	132.901	0.739437	2	0.38534	0.311097
wsnp_RFL_Contig2569_2199100	3B	132.901	0.976744	2	0.04543	0.044398
wsnp_JD_c4413_5541607	3B	132.901	0.976744	2	0.04543	0.044398
wsnp_Ex_c700_1379957	3B	140.278	0.712264	2	0.409888	0.325884
wsnp_CAP11_c59_99317	3B	163.739	0.56872	2	0.490555	0.370233
wsnp_CAP11_c59_99769	3B	163.739	0.570093	2	0.490174	0.370039
wsnp_CAP11_c59_99702	3B	163.739	0.570755	2	0.489988	0.369944
wsnp_CAP12_c2297_1121142	3B	165.407	0.904651	2	0.172515	0.157634
wsnp_Ra_c7158_12394405	3B	165.751	0.759434	2	0.365388	0.298634
wsnp_JD_rep_c50820_34666611	3B	176.285	0.732394	2	0.391986	0.315159
wsnp_RFL_Contig3524_3689801	3B	179.508	0.990698	2	0.0184316	0.0182617
wsnp_Ex_c16569_25082817	3B	180.487	0.691589	2	0.426587	0.335599
wsnp_JD_c18509_16968425	3B	181.514	0.70283	2	0.41772	0.330475
wsnp_Ex_c13284_20948460	3B	181.514	0.682243	2	0.433575	0.339581
wsnp_Ku_c13204_21105694	3D	0.56052	0.699531	2	0.420375	0.332018
wsnp_Ku_c25527_35493338	3D	4.65741	0.834123	2	0.276723	0.238435
wsnp_Ex_c13629_21411429	3D	4.65741	0.897196	2	0.18447	0.167456
wsnp_Ex_c12424_19815550	3D	12.9429	0.657277	2	0.450528	0.34904
wsnp_Ra_c7174_12417331	3D	13.4627	0.654028	2	0.45255	0.35015
wsnp_Ex_c36364_44338188	3D	14.3187	0.981395	2	0.036517	0.0358503
wsnp_Ex_c12369_19730765	3D	14.6347	0.906977	2	0.16874	0.154503
wsnp_Ex_c12963_20529964	3D	15.2054	0.821596	2	0.293152	0.250183
wsnp_Ku_c7264_12545135	3D	15.2054	0.820093	2	0.29508	0.251544
wsnp_Ex_c5061_8986366	3D	20.6985	0.82243	2	0.292078	0.249423
wsnp_CAP11_c1051_622082	3D	21.8501	0.821596	2	0.293152	0.250183
wsnp_Ex_c6466_11234080	4A	3.48449	0.708531	2	0.41303	0.327733
wsnp_Ex_c5072_9006666	4A	4.06232	0.688995	2	0.428562	0.336729
wsnp_Ex_c410_810250	4A	4.06232	0.775701	2	0.347978	0.287434
wsnp_Ex_c8976_14963826	4A	5.5069	0.713615	2	0.408737	0.325204
wsnp_Ku_c9746_16265756	4A	5.5069	0.720379	2	0.402866	0.321716
wsnp_Ex_c13953_21831752	4A	13.8942	0.815166	2	0.301341	0.255938
wsnp_Ex_c13953_21832185	4A	13.8942	0.85446	2	0.248716	0.217786
wsnp_Ex_c7280_12498193	4A	17.939	0.59375	2	0.482422	0.366056
wsnp_Ku_c20949_30631810	4A	27.4382	0.827907	2	0.284954	0.244355
wsnp_Ex_c33778_42210283	4A	27.4382	0.516432	2	0.49946	0.37473
wsnp_CAP7_c1340_673935	4A	29.3818	0.986047	2	0.0275176	0.027139
wsnp_Ku_c7102_12271493	4A	30.7038	0.911628	2	0.161125	0.148144
wsnp_Ku_c5874_10384800	4A	32.7612	0.827751	2	0.285158	0.244501
wsnp_Ex_c12725_20212708	4A	35.878	0.95814	2	0.0802163	0.076999
wsnp_Ku_c20783_30448706	4A	43.7925	0.507109	2	0.499899	0.374949
wsnp_Ex_c4331_7808746	4A	45.6924	0.521327	2	0.49909	0.374545
wsnp_Ku_c42833_50483239	4A	46.848	0.985981	2	0.0276443	0.0272622
wsnp_Ex_c6094_10663424	4A	46.848	0.704225	2	0.416584	0.329813
wsnp_Ex_c1246_2393978	4A	46.848	0.658768	2	0.449586	0.348522
wsnp_BG313770B_Ta_1_1	4A	56.8638	0.908451	2	0.166336	0.152502
wsnp_BG313770B_Ta_1_3	4A	56.8638	0.923256	2	0.141709	0.131668
wsnp_Ku_c15531_24168235	4A	57.4066	0.925373	2	0.138115	0.128577
wsnp_RFL_Contig3501_3652740	4A	59.3152	0.953271	2	0.0890908	0.0851222
wsnp_Ex_c26776_36003586	4A	62.4932	0.56338	2	0.491966	0.370951
wsnp_JD_c27162_22206547	4A	63.001	0.906103	2	0.17016	0.155683
wsnp_Ex_c3988_7221220	4A	63.7452	0.504673	2	0.499956	0.374978
wsnp_Ex_c26740_35969367	4A	64.2092	0.588785	2	0.484234	0.366993
wsnp_Ku_c11227_18378980	4A	76.5187	0.626168	2	0.468163	0.358575
wsnp_Ra_rep_c70233_67968353	4A	76.5187	0.690722	2	0.427251	0.335979
wsnp_Ex_c28728_37832012	4A	77.403	0.626168	2	0.468163	0.358575
wsnp_BF474862A_Ta_2_1	4A	77.403	0.626168	2	0.468163	0.358575
wsnp_Ex_rep_c106527_90571247	4A	77.403	0.623256	2	0.469616	0.359346
wsnp_Ra_c16476_25132652	4A	78.2785	0.787736	2	0.334416	0.278499
wsnp_Ex_c41313_48161689	4A	79.4779	0.888372	2	0.198334	0.178666
wsnp_Ex_c2288_4293430	4A	83.4877	0.819249	2	0.29616	0.252305
wsnp_Ra_rep_c87547_79842909	4A	87.1035	0.929907	2	0.130361	0.121864
wsnp_Ex_c612_1213451	4A	95.377	0.595122	2	0.481904	0.365788
wsnp_JD_c38619_27992279	4A	95.377	0.589372	2	0.484025	0.366885
wsnp_Ku_c3237_6024936	4A	100.709	0.69378	2	0.424899	0.334629
wsnp_Ex_c24474_33721784	4A	100.709	0.697115	2	0.422291	0.333126
wsnp_Ex_c19207_28125072	4A	101.873	0.953052	2	0.0894884	0.0854843
wsnp_Ex_c5470_9657856	4A	103.029	0.530516	2	0.498137	0.374067
wsnp_Ku_c2317_4448102	4A	103.029	0.820755	2	0.294233	0.250946
wsnp_Ku_c4342_7887834	4A	107.634	0.806533	2	0.312075	0.26338
wsnp_Ex_c12812_20324622	4A	108.081	0.737864	2	0.386841	0.312018
wsnp_Ex_c12812_20324273	4A	108.369	0.725118	2	0.398643	0.319185
wsnp_Ex_c16175_24619793	4A	109.166	0.837321	2	0.27243	0.235321
wsnp_Ex_c16175_24620865	4A	109.166	0.9	2	0.18	0.1638
wsnp_Ex_c13031_20625900	4A	113.237	0.805164	2	0.313749	0.26453
wsnp_Ex_rep_c66324_64493429	4A	113.237	0.805164	2	0.313749	0.26453
wsnp_RFL_Contig3138_3094305	4A	118.648	0.967442	2	0.0629962	0.061012
wsnp_Ex_c539_1072859	4A	119.856	0.858491	2	0.242969	0.213452
wsnp_Ku_c3081_5776947	4A	120.267	0.890995	2	0.194245	0.17538
wsnp_Ku_c3081_5777347	4A	120.267	0.9	2	0.18	0.1638
wsnp_Ra_c1022_2067517	4A	122.185	0.981395	2	0.036517	0.0358503
wsnp_Ex_c17338_26018247	4A	122.185	0.981308	2	0.0366844	0.0360116
wsnp_Ex_c4068_7351806	4A	122.185	0.981308	2	0.0366844	0.0360116
wsnp_Ex_c469_928349	4A	125.941	0.920561	2	0.146257	0.135562
wsnp_Ex_c19773_28772235	4A	127.744	0.706977	2	0.414321	0.32849
wsnp_Ex_c48449_53350799	4A	128.156	0.906542	2	0.169447	0.155091
wsnp_Ku_rep_c68565_67614479	4A	128.156	0.863208	2	0.236161	0.208275
wsnp_Ex_c21383_30513824	4A	129.224	0.864486	2	0.2343	0.206852
wsnp_Ku_c45197_52288542	4A	129.224	0.86385	2	0.235227	0.207561
wsnp_Ku_c13640_21686670	4A	133.286	0.570755	2	0.489988	0.369944
wsnp_BE442666A_Ta_2_1	4A	133.286	0.92328	2	0.141667	0.131633
wsnp_BF474615A_Ta_1_1	4A	133.286	0.509756	2	0.49981	0.374905
wsnp_Ku_c9208_15488367	4A	133.286	0.986047	2	0.0275176	0.027139
wsnp_Ex_c12933_20488438	4A	134.048	0.95814	2	0.0802163	0.076999
wsnp_Ex_c53906_56983357	4A	134.048	0.986047	2	0.0275176	0.027139
wsnp_Ex_c829_1620740	4A	134.048	0.953846	2	0.0880473	0.0841712
wsnp_BE404977A_Ta_1_1	4A	134.048	0.986047	2	0.0275176	0.027139
wsnp_Ex_c39021_46412977	4A	134.048	0.986047	2	0.0275176	0.027139
wsnp_Ex_c53906_56983000	4A	134.048	0.986047	2	0.0275176	0.027139
wsnp_Ex_c7899_13416350	4A	134.048	0.986047	2	0.0275176	0.027139
wsnp_Ex_c7899_13416443	4A	134.048	0.986047	2	0.0275176	0.027139
wsnp_Ex_c829_1620518	4A	134.048	0.95814	2	0.0802163	0.076999
wsnp_Ex_c829_1620563	4A	134.048	0.95814	2	0.0802163	0.076999
wsnp_Ex_c64593_63334637	4A	134.486	0.95814	2	0.0802163	0.076999
wsnp_RFL_Contig4429_5204995	4A	134.932	0.95814	2	0.0802163	0.076999
wsnp_BF474615A_Ta_1_4	4A	134.932	0.953488	2	0.0886966	0.084763
wsnp_BG604678A_Ta_1_2	4A	134.932	0.95283	2	0.0898896	0.0858496
wsnp_Ex_c2403_4502745	4A	134.932	0.95814	2	0.0802163	0.076999
wsnp_Ex_c6139_10739829	4A	134.932	0.953271	2	0.0890908	0.0851222
wsnp_Ex_c7335_12579818	4A	134.932	0.953052	2	0.0894884	0.0854843
wsnp_Ex_rep_c97236_84366722	4A	134.932	0.95814	2	0.0802163	0.076999
wsnp_Ex_rep_c67054_65517671	4A	134.932	0.925234	2	0.138353	0.128782
wsnp_Ex_rep_c66706_65037564	4A	135.466	0.95814	2	0.0802163	0.076999
wsnp_Ex_c23248_32488251	4A	135.773	0.638095	2	0.461859	0.355202
wsnp_Ex_c23248_32488191	4A	135.773	0.638095	2	0.461859	0.355202
wsnp_Ex_c1563_2986030	4A	136.219	0.962791	2	0.0716495	0.0690827
wsnp_Ex_c1563_2987002	4A	136.219	0.939535	2	0.113618	0.107164
wsnp_Ex_c17361_26054611	4A	136.219	0.95814	2	0.0802163	0.076999
wsnp_Ex_rep_c66600_64897324	4A	136.219	0.961905	2	0.073288	0.0706024
wsnp_Ex_rep_c101638_86971861	4A	136.403	0.962791	2	0.0716495	0.0690827
wsnp_Ex_c21197_30325539	4A	137.287	0.620853	2	0.470789	0.359968
wsnp_Ex_c24443_33688235	4A	137.287	0.624413	2	0.469043	0.359042
wsnp_Ex_c2884_5319215	4A	137.287	0.625	2	0.46875	0.358887
wsnp_Ra_c19085_28218299	4A	137.287	0.633333	2	0.464444	0.35659
wsnp_Ex_c24443_33687802	4A	137.287	0.625592	2	0.468453	0.358729
wsnp_BE637808A_Ta_2_1	4A	137.287	0.527907	2	0.498442	0.37422
wsnp_Ex_c13615_21393511	4A	137.287	0.5	2	0.5	0.375
wsnp_Ex_c9035_15054913	4A	137.725	0.679245	2	0.435742	0.340807
wsnp_Ex_rep_c70578_69495303	4A	137.725	0.674528	2	0.43908	0.342684
wsnp_Ex_c1373_2628597	4A	138.171	0.960465	2	0.0759438	0.07306
wsnp_Ex_c7528_12868250	4A	138.609	0.672897	2	0.440213	0.343319
wsnp_Ex_rep_c104859_89444355	4A	139.047	0.601415	2	0.47943	0.364503
wsnp_Ex_c56880_58824784	4A	140.036	0.589623	2	0.483936	0.366839
wsnp_Ex_c28092_37240192	4A	140.474	0.946602	2	0.101093	0.0959835
wsnp_Ex_c10886_17694220	4A	140.912	0.591549	2	0.483237	0.366478
wsnp_Ra_c33762_42584098	4A	141.358	0.943925	2	0.105861	0.100258
wsnp_Ex_rep_c67779_66463916	4A	141.358	0.948598	2	0.0975194	0.0927644
wsnp_Ex_c5492_9691880	4A	141.358	0.944186	2	0.105398	0.0998432
wsnp_Ex_c8092_13695482	4A	141.358	0.943925	2	0.105861	0.100258
wsnp_Ku_c10224_16965872	4A	141.358	0.944186	2	0.105398	0.0998432
wsnp_Ex_c5492_9691241	4A	141.358	0.944186	2	0.105398	0.0998432
wsnp_Ex_c9464_15689857	4A	141.358	0.944186	2	0.105398	0.0998432
wsnp_Ku_c5979_10559245	4A	141.796	0.944186	2	0.105398	0.0998432
wsnp_Ex_c2266_4247520	4A	141.796	0.943925	2	0.105861	0.100258
wsnp_Ku_c48043_54334230	4A	141.796	0.943925	2	0.105861	0.100258
wsnp_Ex_c30876_39741201	4A	141.796	0.944186	2	0.105398	0.0998432
wsnp_Ex_c12_21212	4A	142.995	0.944186	2	0.105398	0.0998432
wsnp_Ex_c13091_20706489	4A	144.107	0.565728	2	0.49136	0.370643
wsnp_Ex_c13623_21404172	4A	144.107	0.943925	2	0.105861	0.100258
wsnp_Ex_c3463_6348659	4A	144.107	0.943925	2	0.105861	0.100258
wsnp_Ex_c3463_6348808	4A	144.107	0.944186	2	0.105398	0.0998432
wsnp_Ex_rep_c101826_87124211	4A	144.107	0.943925	2	0.105861	0.100258
wsnp_Ex_c14793_22908184	4A	144.992	0.566038	2	0.491278	0.370601
wsnp_Ex_c14793_22908140	4A	145.429	0.591346	2	0.483312	0.366517
wsnp_CAP7_c2931_1395666	4A	146.76	0.939252	2	0.114115	0.107604
wsnp_Ex_c10186_16720660	4A	147.399	0.939535	2	0.113618	0.107164
wsnp_Ex_c42406_48991013	4A	147.399	0.643192	2	0.458992	0.353655
wsnp_Ex_c9094_15139750	4A	147.399	0.647887	2	0.456259	0.352173
wsnp_Ex_rep_c66930_65358529	4A	147.399	0.684466	2	0.431945	0.338657
wsnp_Ku_c11945_19406789	4A	147.399	0.692683	2	0.425747	0.335117
wsnp_RFL_Contig3634_3841260	4A	147.837	0.990654	2	0.0185169	0.0183455
wsnp_Ra_rep_c107017_90667618	4A	147.837	0.939535	2	0.113618	0.107164
wsnp_JD_c5620_6774675	4A	148.275	0.632558	2	0.464857	0.356811
wsnp_Ex_c7011_12080274	4A	148.721	0.990698	2	0.0184316	0.0182617
wsnp_BE497618A_Ta_1_1	4A	149.5	0.685714	2	0.43102	0.338131
wsnp_Ku_rep_c77171_75478137	4A	149.5	0.63981	2	0.460906	0.354689
wsnp_BE442869A_Ta_2_1	4A	149.5	0.638498	2	0.461637	0.355083
wsnp_Ex_c50586_54818545	4A	149.5	0.63981	2	0.460906	0.354689
wsnp_CAP7_c2243_1090229	4A	149.5	0.637441	2	0.46222	0.355396
wsnp_Ex_c1865_3515470	4A	149.5	0.636792	2	0.462576	0.355588
wsnp_Ku_c34883_44172415	4A	149.5	0.638095	2	0.461859	0.355202
wsnp_Ex_c18229_27041048	4A	150.008	0.635514	2	0.463272	0.355961
wsnp_Ex_c8131_13754852	4A	150.008	0.634615	2	0.463757	0.356222
wsnp_Ex_rep_c68124_66892390	4A	150.008	0.632558	2	0.464857	0.356811
wsnp_Ra_c13906_21872355	4A	150.008	0.633803	2	0.464194	0.356456
wsnp_Ex_c14641_22698595	4A	150.008	0.638498	2	0.461637	0.355083
wsnp_Ex_c3666_6687919	4A	150.008	0.63981	2	0.460906	0.354689
wsnp_Ex_c27088_36309449	4A	150.008	0.641509	2	0.45995	0.354173
wsnp_Ex_c8131_13753986	4A	150.008	0.638095	2	0.461859	0.355202
wsnp_Ex_c31006_39850673	4A	150.446	0.632075	2	0.465112	0.356947
wsnp_Ex_rep_c71305_70087742	4A	150.884	0.639151	2	0.461274	0.354887
wsnp_Ex_c1387_2659020	4A	151.321	0.635071	2	0.463512	0.35609
wsnp_Ex_c4286_7734046	4A	151.321	0.632075	2	0.465112	0.356947
wsnp_Ku_c50991_56423564	4A	151.321	0.638498	2	0.461637	0.355083
wsnp_Ra_c16634_25331368	4A	151.321	0.633803	2	0.464194	0.356456
wsnp_Ex_c14529_22547438	4A	151.321	0.633803	2	0.464194	0.356456
wsnp_Ex_c23130_32358433	4A	151.321	0.635071	2	0.463512	0.35609
wsnp_Ex_c3178_5868813	4A	151.321	0.632075	2	0.465112	0.356947
wsnp_Ku_c16481_25377573	4A	151.321	0.635071	2	0.463512	0.35609
wsnp_Ku_c7197_12439299	4A	151.321	0.650485	2	0.454708	0.351328
wsnp_Ra_c31915_40982091	4A	151.321	0.633333	2	0.464444	0.35659
wsnp_Ku_c46057_52907637	4A	152.206	0.631455	2	0.465439	0.357122
wsnp_BE442776A_Ta_2_2	4A	152.565	0.593301	2	0.48259	0.366143
wsnp_BE442961A_Ta_2_1	4A	152.565	0.55618	2	0.493688	0.371824
wsnp_Ex_c36141_44153175	4A	152.565	0.631455	2	0.465439	0.357122
wsnp_JD_c27944_22630918	4A	152.565	0.633333	2	0.464444	0.35659
wsnp_Ex_c10527_17198865	4A	153.011	0.633803	2	0.464194	0.356456
wsnp_Ex_c35839_43909849	4A	153.011	0.633803	2	0.464194	0.356456
wsnp_BE442776A_Ta_2_1	4A	153.449	0.636792	2	0.462576	0.355588
wsnp_JD_c15643_15039462	4A	153.449	0.635714	2	0.463163	0.355903
wsnp_BE445427A_Ta_2_1	4A	153.887	0.632075	2	0.465112	0.356947
wsnp_Ex_c31249_40066886	4A	153.887	0.632075	2	0.465112	0.356947
wsnp_Ex_rep_c69890_68851948	4A	153.887	0.65641	2	0.451072	0.349339
wsnp_JD_c14769_14413046	4A	153.887	0.676056	2	0.438008	0.342083
wsnp_Ku_c30381_40208899	4A	154.324	0.657277	2	0.450528	0.34904
wsnp_Ku_c14515_22860258	4A	155.787	0.657005	2	0.450699	0.349134
wsnp_Ex_c54395_57291841	4A	155.787	0.65566	2	0.45154	0.349596
wsnp_Ku_c61953_63254478	4A	156.233	0.69378	2	0.424899	0.334629
wsnp_Ex_c12818_20334933	4A	156.233	0.674419	2	0.439156	0.342727
wsnp_Ex_c12818_20334501	4A	156.233	0.642523	2	0.459374	0.353862
wsnp_Ex_c6644_11508418	4A	156.671	0.650943	2	0.454432	0.351178
wsnp_Ex_c6044_10590220	4A	156.671	0.67217	2	0.440715	0.3436
wsnp_Ex_c6044_10590322	4A	156.671	0.667476	2	0.443904	0.345378
wsnp_Ex_c7550_12907422	4A	156.671	0.643192	2	0.458992	0.353655
wsnp_Ex_c2617_4863745	4A	157.538	0.638498	2	0.461637	0.355083
wsnp_Ex_c2617_4864218	4A	157.538	0.640187	2	0.460695	0.354575
wsnp_Ex_c2617_4864441	4A	157.538	0.640187	2	0.460695	0.354575
wsnp_Ex_c2617_4864955	4A	157.538	0.643192	2	0.458992	0.353655
wsnp_CAP11_c992_593615	4A	157.538	0.660194	2	0.448676	0.348021
wsnp_JD_c19109_17348071	4A	157.984	0.648585	2	0.455845	0.351948
wsnp_CAP8_c296_283066	4A	158.422	0.641509	2	0.45995	0.354173
wsnp_Ku_c32619_42216179	4A	158.921	0.93	2	0.1302	0.121724
wsnp_Ex_c15000_23158167	4A	159.21	0.972093	2	0.0542564	0.0527845
wsnp_Ex_rep_c70163_69115039	4A	159.21	0.972093	2	0.0542564	0.0527845
wsnp_Ku_c18734_28082266	4A	159.21	0.972093	2	0.0542564	0.0527845
wsnp_Ku_c19762_29300876	4A	159.21	0.971963	2	0.0545026	0.0530173
wsnp_RFL_Contig2124_1400618	4A	159.21	0.972093	2	0.0542564	0.0527845
wsnp_Ex_c30989_39836034	4A	159.499	0.972093	2	0.0542564	0.0527845
wsnp_Ku_c45402_52441010	4A	159.499	0.972093	2	0.0542564	0.0527845
wsnp_CAP11_c3346_1639010	4A	159.499	0.972093	2	0.0542564	0.0527845
wsnp_CAP12_c124_70843	4A	159.499	0.972093	2	0.0542564	0.0527845
wsnp_Ex_c41192_48071978	4A	159.499	0.972093	2	0.0542564	0.0527845
wsnp_Ex_rep_c105114_89631277	4A	159.499	0.972093	2	0.0542564	0.0527845
[truncated: 1,796 more rows]
