# Supplementary material for: Association of yield-related traits in founder genotypes and derivatives of common wheat (Triticum aestivum L.)
Source: BMC Plant Biol. 2018 Feb 20;18:38. doi: 10.1186/s12870-018-1234-4 (PMC5819277; doi:10.1186/s12870-018-1234-4)
Supplement: Supplementary file 4 — Information for 215 wheat accessions used in this study. (XLSX 24 kb) [file 12870_2018_1234_MOESM4_ESM.xlsx]

## Sheet: Additional file 4.Table S4
Additional file 4. Table S4. Information for 215 wheat accessions used in this study.
#Accession numbers were obtained from the database of Chinese Crop Germplasm Information System (CGRIS) (http://www.cgris.net/)
Code	Cultivar name	Origin	Accession number#	Generation	Pedigree
1	Abbondanza	Italy	MY000161	Founder Parent	/
2	Funo	Italy	MY001072	Founder Parent	/
3	Nanda 2419	Italy	ZM010176	Founder Parent	/
4	Orofen	Chile	MY002255	Founder Parent	/
5	Mexipak 66	Pakistan	MY002004	Founder Parent	/
6	Youzimai	Henan	ZM002798	Founder Parent	/
7	Jiangdongmen	Jiangsu	ZM005871	Founder Parent	/
8	Mazhamai	Shaanxi	ZM004160	Founder Parent	/
9	Bima 4	Shaanxi	ZM009594	Founder Parent	/
10	Xinong 6028	Shaanxi	ZM009597	Founder Parent	/
11	Wuyimai	Sichuan	Unknown	Founder Parent	/
12	Linnong 12	Gansu	ZM009909	First generation of Funo	Funo/Xinjiangdalizi-Dr
13	Linnong 14	Gansu	ZM009911	First generation of Funo	Funo/Xinjiangdalizi-Dr
14	Zhengzhou 17	Henan	ZM009465	First generation of Funo	Funo/Neixiang 5
15	Kaifeng 10	Henan	ZM009502	First generation of Funo	Funo/Neixiang 5
16	Suinong 3	Henan	ZM009520	First generation of Funo	Funo/Fengchan 3
17	Zhengzhou 741	Henan	ZM015988	First generation of Funo	Funo//Neixiang 5/(St2422/464)
18	Xuchang 26	Henan	ZM016194	First generation of Funo	Funo/Neixiang 5
19	Sumai 1	Jiangsu	ZM010240	First generation of Funo	Funo/Taiwanxiaomai
20	Sumai 2	Jiangsu	ZM010241	First generation of Funo	Funo/Taiwanxiaomai
21	Sumai 3	Jiangsu	ZM010242	First generation of Funo	Funo/Taiwanxiaomai
22	Ningmai 6	Jiangsu	ZM014848	First generation of Funo	Funo/(St2422/464)
23	Xuan 7	Jiangsu	ZM015098	First generation of Funo	Funo/Anhui 3
24	Shannong 21	Shaanxi	ZM009584	First generation of Funo	Funo/Xibei 612
25	Youyimai	Sichuan	ZM010480	First generation of Funo	Funo/Productore S-6
26	Yunmai 27	Yunnan	ZM010547	First generation of Funo	Funo/Kangxiu 1
27	Yunmai 35	Yunnan	ZM016966	First generation of Funo	Funo/NP798
28	Wu 7815-4-1	Anhui	ZM015297	Second generation of Funo	Funo/Taiwanxiaomai//Ningmai 4
29	Sudi 8112	Anhui	ZM015335	Second generation of Funo	Funo//Neixiang 5/(St2422/464)///Zaobai 1-1
30	Wanxi 7751	Anhui	ZM022518	Second generation of Funo	Funo/Taiwanxiaomai//Cocorit
31	Qianhuan 2	Guizhou	ZM016945	Second generation of Funo	Funo/Taiwanxiaomai//Qianhua
32	Qianhuan 3	Guizhou	ZM016946	Second generation of Funo	/
33	Hechun 12	Heilongjiang	ZM009678	Second generation of Funo	Funo/MingniⅡ-50-25//Liaochun 1
34	Hei 86-30	Heilongjiang	Unknown	Second generation of Funo	Funo/Taiwanxiaomai//Kefeng 4
35	Mengxian 2	Henan	ZM009494	Second generation of Funo	Funo/Bai 50//Yuxian 201
36	Huapei 128-8	Henan	ZM015947	Second generation of Funo	Funo//Neixiang 5/(St2422/464)///72-629
37	Zhengzhou 9285	Henan	Unknown	Second generation of Funo	Funo/Taiwanxiaomai//Shan 7859
38	Xiangmai 5	Hubei	ZM016512	Second generation of Funo	Funo/Neixiang 5//(St2422/464)
39	Xiang IR(2)	Hunan	ZM016549	Second generation of Funo	/
40	Xiang 1599	Hunan	ZM016567	Second generation of Funo	Funo/Productore S-6//73-462
41	Xiangnong 3099-2	Hunan	ZM016597	Second generation of Funo	Funo/Mara//Mexico 120
42	Xiangnong 4053-16-0-20	Hunan	ZM016600	Second generation of Funo	Funo/Mara//Xuan 209
43	Xiangmai 10	Hunan	ZM016606	Second generation of Funo	Funo/Productore S-6//Sumai 3
44	Xiangnong 13744-(19-22)	Hunan	ZM023176	Third generation of Funo	Funo/Taiwanxiaomai//Qianhua///77-2882
45	Zhen 7495	Jiangsu	ZM010250	Second generation of Funo	Funo/Productore S-6//Fusuihuang
46	Ninai 8628	Jiangsu	ZM014889	Second generation of Funo	Funo/Taiwanxiaomai//Damuzhiai
47	Xuzhou 20	Jiangsu	ZM015104	Third generation of Funo	Funo/Neixiang 5//(St2422/464)///Xuzhou 17
48	Zhen 7630	Jiangsu	ZM015139	Second generation of Funo	Funo/Mara//Zhen 7349
49	Ningmaizi32	Jiangsu	Unknown	Second generation of Funo	Funo/Taiwanxiaomai//FR84-8
50	Gan 162	Jiangxi	ZM015580	Second generation of Funo	Funo/Productore S-6//Wannian 2
51	Xi'anshixinmai	Shaanxi	ZM017092	Second generation of Funo	Danmai 1/Funo//58(18)2
52	Shan 76(73)33-6	Shaanxi	ZM018273	Second generation of Funo	Funo//Neixiang 5/(St2422/464)///Xiaoyan 5
53	Shangluo 76(57)22-0-8-7-2	Shaanxi	ZM023572	Second generation of Funo	Funo/Fengchan 3//Yanda 72-29
54	Shangluo 76(57)22-8-1	Shaanxi	ZM023577	Second generation of Funo	Funo/Fengchan 3//Yanda 72-29
55	Shangluo 76(57)22-8-7-1-5	Shaanxi	ZM023579	Second generation of Funo	Funo/Fengchan 3//Yanda 72-29
56	Shan 8242-37	Shaanxi	Unknown	Second generation of Funo	Funo//Neixiang 5/(St2422/464)///Beijing 9615-11
57	Haining 75-39	Zhejiang	ZM015264	Second generation of Funo	Funo/Taiwanxiaomai//Ailiduo
58	Zhenongda 85B	Zhejiang	ZM022407	Second generation of Funo	Funo/Taiwanxiaomai//Jian 31
59	Mengke 3C	Anhui	ZM015479	Third generation of Funo	Funo/Neixiang 5//(St2422/464)///Mengke 1
60	Kejin 6	Heilongjiang	ZM009702	Third generation of Funo	Funo/Keza 53-652//AD20///Kehong
61	Yubao 11	Henan	ZM016183	Third generation of Funo	Funo//Neixiang 5/(St2422/464)///Xiaoyan 5////ABPOPA
62	Huapei 64-2	Henan	ZM015936	Fourth generation of Funo	Funo/Neixiang 5//(St2422/464)///65(14)////A'longdela S
63	Yu 85-2325	Henan	ZM016082	Fourth generation of Funo	Funo/Neixiang 5//(St2422/464)///65(14)////Kangxiu 791
64	Yu 30691-1-3	Henan	ZM016116	Fourth generation of Funo	Funo/Neixiang 5//(St2422/464)///65(14)////805-01
65	Yu 30691-3-6	Henan	ZM016120	Fourth generation of Funo	Funo/Neixiang 5//(St2422/464)///65(14)////805-01
66	Yu 822367	Henan	ZM016153	Fourth generation of Funo	Funo/Neixiang 5//(St2422/464)///65(14)////A'longdela S-77-7613-11
67	Hua 882793	Henan	ZM022867	Fourth generation of Funo	Funo//Neixiang 5/(St2422/464)///Xiaoyan 5////ABPOPA/////CA8051
68	Xuzhou 8785	Jiangsu	ZM022311	Fourth generation of Funo	Funo/Neixiang 5//(St2422/464)///65(14)////Xuzhou 21
69	Zheng 87302-0-12-A	Henan	ZM022904	Fifth generation of Funo	Ji 5418/Zheng 79201
70	Qingchun 1	Shaanxi	ZM009576	First generation of Bima 4	Bima 4/Youpi 2
71	Shannong 17	Shaanxi	Unknown	First generation of Bima 4	Bima 4/Youpi 2
72	54404(Lu)	Shandong	Unknown	First generation of Bima 4	Bima 4/ Zaoshu 1
73	Jinan 2	Shandong	Unknown	First generation of Bima 4	Bima 4/Early piemium
74	Jinan 8	Shandong	Unknown	First generation of Bima 4	Bima 4/ Sulianzaoshu 1
75	Beijing 11	Beijing	Unknown	Second generation of Bima 4	Bima 4/Early piemium//5711-46
76	Beijing 12	Beijing	Unknown	Second generation of Bima 4	Bima 4/Early piemium//Nongda 183
77	Jingzuo 236	Beijing	Unknown	Second generation of Bima 4	Bima 4/Early piemium//H.H./Orofen
78	Youmangbai 4	Beijing	Unknown	Second generation of Bima 4	Bima 4/Early piemium//Nongda 45
79	Youmanghong 8	Beijing	Unknown	Second generation of Bima 4	Bima 4/Early piemium//Nongda 45
80	Youmanghong 18	Beijing	Unknown	Second generation of Bima 4	Bima 4/Early piemium//Etoile de Choisy
81	Taishan 1	Shandong	Unknown	Second generation of Bima 4	Bima 4/ Zaoshu 1//Orofen
82	Weidong 8	Shanxi	Unknown	Second generation of Bima 4	Bima 4/Early piemium//Abbondanza
83	Shi 4414	Hebei	Unknown	Third generation of Bima 4	Bima 4/Early piemium//H.H./Orofen///Shijiazhuang 63
84	Jinan 14	Shandong	Unknown	Third generation of Bima 4	Bima 4/ Zaoshu 1//Orofen///Youxuan 58
85	Lumai 2	Shandong	Unknown	Third generation of Bima 4	Bima 4/ Zaoshu 1//Orofen///Lovrin 13
86	Jing 411	Beijing	Unknown	Fourth generation of Bima 4	Bima 4/Early piemium//Nongda 45///Lovrin 10////Changfeng 1
87	Jimai 36	Hebei	Unknown	Fourth generation of Bima 4	Tanshan 5/Shanqianmai//Yannong78///Yuannong 94354
88	Ganmai 7	Gansu	ZM009802	First generation of Nanda 2419	Nanda 2419/Abbondanza
89	Jingzhou 1	Hubei	ZM010327	First generation of Nanda 2419	Nanda 2419/Jingzhouheimai
90	Nannongdaheimang	Jiangsu	ZM010186	First generation of Nanda 2419	Nanda 2419/Huaxifenzhi. Tg
91	Kechun 5	Beijing	ZM009052	Second generation of Nanda 2419	Nanda 2419/Triumph//Orofen
92	Jingzhou 66	Hubei	ZM010332	Second generation of Nanda 2419	Nanda 2419/Jingzhouheimai//Funo/Aijiyinglixiaomai
93	Xuzhou 15	Jiangsu	ZM010217	Second generation of Nanda 2419	Nanda 2419/Early piemium//Sulianzaoshu 1
94	Yangmai 4	Jiangsu	ZM014902	Second generation of Nanda 2419	Nanda 2419/Triumph//A'xuan 2
95	Ningfengxiaomai	Jiangsu	ZM022216	Second generation of Nanda 2419	Nanda 2419/Jiangdongmen//Orofen
96	Jinmai 33	Shanxi	ZM010374	Second generation of Nanda 2419	Nanda 2419/Huadong 5//Orofen
97	Jinmai 20	Shanxi	ZM014434	Second generation of Nanda 2419	Nanda 2419//Fengchan 2/Bima 4///Shanqianmai
98	Shijiazhuang 72	Hebei	ZM009113	Third generation of Nanda 2419	Nanda 2419/Bimai 1//Mingguang///Orofen
99	Zhengzhou 6	Henan	ZM009463	Third generation of Nanda 2419	Nanda 2419/(Quality+Baihuomai+Baimangmai)//Huixianhong///Henanheimai
100	Zheng 6 fu	Henan	ZM009473	Third generation of Nanda 2419	Nanda 2419/(Quality+Baihuomai+Baimangmai)//Huixianhong///Henanheimai
101	Yumai 17	Henan	ZM022977	Third generation of Nanda 2419	Yanda 7406/Nanyang 75-6
102	Yangmai 5	Jiangsu	ZM014903	Third generation of Nanda 2419	Nanda 2419/Triumph//A'xuan2 ///(St1472/506)
103	Yangmai 158	Jiangsu	ZM022235	Third generation of Nanda 2419	Nanda 2419/Triumph//A'xuan 2///(St1472/506)
104	Yangmai 6	Jiangsu	ZM022271	Third generation of Nanda 2419	Nanda 2419/Jiangdongmen//Orofen///Zaowu-3-4-5-9-7
105	Bainong 3217	Beijing	ZM017936	Fourth generation of Nanda 2419	Nanda 2419/(Quality+Baihuomai+Baimangmai)//Funo///Xiannong 39////Xinong64(4)3/Yanda 24
106	Yumai 7	Henan	ZM017970	Fourth generation of Nanda 2419	Nanda 2419/(Quality+Baihuomai+Baimangmai)//(St2422/464)///6609////Shanqianmai
107	Yumai 10	Henan	ZM022975	Fourth generation of Nanda 2419	Nanda 2419/(Quality+Baihuomai+Baimangmai)//(St2422/464)///6609////Shanqianmai
108	Yumai 18	Henan	ZM022978	Fourth generation of Nanda 2419	Nanda 2419/(Quality+Baihuomai+Baimangmai)//(St2422/464)///6609////Zhengzhou 761
109	Yumai 15	Henan	ZM025893	Fourth generation of Nanda 2419	Nanda 2419/(Quality+Baihuomai+Baimangmai)//(St2422/464)///6609////Panjiang 3
110	Yangmai 9	Jiangsu	ZM025137	Fourth generation of Nanda 2419	Nanda 2419/Triumph//A'xuan 2///(St1472/506)////Yangjian 3
111	Ningmai 9	Jiangsu	Unknown	Fourth generation of Nanda 2419	Nanda 2419/Jiangdongmen//Orofen///Zaowu-3-4-5-9-7////Xifeng
112	Sumai 6	Jiangsu	Unknown	Fourth generation of Nanda 2419	Anhui 11/Maoying Funo//Fengchan 3///Ningfengxiaomai////Yangmai 5
113	Yanda 25	Shaanxi	ZM009516	Fourth generation of Nanda 2419	Nanda 2419/(Quality+Baihuomai+Baimangmai)//Huixianhong///Henanheimai////Fengchan 3
114	Yanshi 4	Shaanxi	ZM017958	Fourth generation of Nanda 2419	Nanda 2419/(Quality+Baihuomai+Baimangmai)//(St2422/464)///6609////Shanqianmai
115	Lumai 17	Shandong	ZM022722	Fourth generation of Nanda 2419	Nanda 2419/Triumph//Orofen///Penjamo 62////Shanqianmai
116	Wanmai 18	Anhui	Unknown	Fifth generation of Nanda 2419	Nanda 2419/(Quality+Baihuomai+Baimangmai)//Funo///Xiannong 39////Xinong64(4)3/Yanda 24/////Annong 8108
117	Yumai 13	Henan	Unknown	Fifth generation of Nanda 2419	Nanda 2419/(Quality+Baihuomai+Baimangmai)//Funo///Xiannong 39////Xinong64(4)3/Yanda 24/////Beijing 9612-2
118	St 1472/506	Italy	MY002774	/	/
119	St 2422/464	Italy	MY002776	/	/
120	Wanmai 17	Anhui	Unknown	/	/
121	Wanmai 32	Anhui	Unknown	/	/
122	Ai 73	Anhui	ZM015488	/	/
123	Wanpin 8056	Anhui	ZM022535	/	/
124	Nongda 195	Beijing	Unknown	/	/
125	Beijing 10	Beijing	ZM008965	/	/
126	Beijing 5	Beijing	ZM013239	/	/
127	Jingdong 8	Beijing	Unknown	/	/
128	Nongda 139	Beijing	ZM009018	/	/
129	Pumai 1	Fujian	ZM010384	/	/
130	Fumian 2	Fujian	ZM022671	/	/
131	Pulin 5	Fujian	ZM009614	/	/
132	Dixiuzao	Fujian	ZM010368	/	/
133	Fufan 17	Fujian	ZM010362	/	/
134	Longchun 11	Gansu	ZM017327	/	/
135	Gan 83(Yuan 45)-5-4-42	Gansu	ZM018328	/	/
136	Bimai 6	Guizhou	ZM016876	/	/
137	Jimai 24	Hebei	ZM017723	/	/
138	Jimai 26	Hebei	Unknown	/	/
139	Gaocheng 8901	Hebei	Unknown	/	/
140	Gaoyou 503	Hebei	ZM024079	/	/
141	Zhengmai9023	Henan	Unknown	/	/
142	Yumai 2	Henan	ZM017966	/	/
143	Boai 7023	Henan	Unknown	/	/
144	Yumai 41	Henan	Unknown	/	/
145	Yumai 49	Henan	Unknown	/	/
146	Yumai 54	Henan	Unknown	/	/
147	Baiquan 565	Henan	ZM009488	/	/
148	Huapei 128 baida	Henan	ZM015948	/	/
149	Wenmai 8	Henan	ZM025399	/	/
150	Emai 6	Hubei	ZM010314	/	/
151	E 1161	Hubei	ZM016330	/	/
152	Emai 9	Hubei	ZM016503	/	/
153	Xiang 673-1	Hunan	ZM018049	/	/
154	Xiang 675-2	Hunan	ZM018052	/	/
155	Xiang 1437	Hunan	ZM018101	/	/
156	Xiang 1445	Hunan	ZM018104	/	/
157	Xiang 1479	Hunan	ZM018123	/	/
158	Xiangnong 153-27	Hunan	ZM018155	/	/
159	Xiangnong 7984-26-1	Hunan	ZM018167	/	/
160	Yuanyou 2	Hunan	ZM017976	/	/
161	Yangmai 10	Jiangsu	Unknown	/	/
162	Ningmai 8	Jiangsu	Unknown	/	/
163	Ningmai 3	Jiangsu	ZM010194	/	/
164	Xuzhou 21	Jiangsu	Unknown	/	/
165	Aiganzao	Jiangsu	ZM010197	/	/
166	Wangmai 15	Jiangsu	ZM010243	/	/
167	Yangmai 12	Jiangsu	Unknown	/	/
168	Yangmai 15	Jiangsu	Unknown	/	/
169	Yangmai 17	Jiangsu	Unknown	/	/
170	Sumai 5	Jiangsu	Unknown	/	/
171	Yang 85-85	Jiangsu	Unknown	/	/
172	Yangmai 11	Jiangsu	Unknown	/	/
173	Yangmai 13	Jiangsu	Unknown	/	/
174	Yangmai 14	Jiangsu	Unknown	/	/
175	Yangmai 16	Jiangsu	Unknown	/	/
176	Zhenmai 1	Jiangsu	Unknown	/	/
177	Wannian 2	Jiangxi	ZM010306	/	/
178	Bima 1	Shaanxi	ZM009591	/	/
179	Xiaoyan 54	Shaanxi	Unknown	/	/
180	Xinong 2611	Shaanxi	Unknown	/	/
181	Yuanfeng 175	Shaanxi	Unknown	/	/
182	Xiaoyan 96	Shaanxi	ZM018254	/	/
183	Xiaoyan 168	Shaanxi	ZM023497	/	/
184	Shanyou 225	Shaanxi	ZM024772	/	/
185	Shan 253	Shaanxi	Unknown	/	/
186	Xiaoyan 81	Shaanxi	Unknown	/	/
187	Xiaoyan 4	Shaanxi	ZM009607	/	/
188	Xiaoyan 5	Shaanxi	ZM017078	/	/
189	Xi'an 8	Shaanxi	Unknown	/	/
190	Shan 229	Shaanxi	Unknown	/	/
191	Fengchan 3	Shaanxi	Unknown	/	/
192	Shan 7859	Shaanxi	ZM018297	/	/
193	Shanmai 150	Shaanxi	ZM024903	/	/
194	Changwu 134	Shaanxi	Unknown	/	/
195	Lumai 3	Shandong	ZM015832	/	/
196	Jinan 13	Shandong	Unknown	/	/
197	Lumai 14	Shandong	Unknown	/	/
198	Jinan 17	Shandong	Unknown	/	/
199	Lumai 15	Shandong	Unknown	/	/
200	Jinan 16	Shandong	Unknown	/	/
201	Jinan 9	Shandong	Unknown	/	/
202	Shannongfu 63	Shandong	Unknown	/	/
203	Lumai 23	Shandong	Unknown	/	/
204	Yannong 15	Shandong	ZM015719	/	/
205	Lumai 21	Shandong	Unknown	/	/
206	Aimengniu	Shandong	ZM015830	/	/
207	Taiyuan 567	Shanxi	ZM009189	/	/
208	Hanxuan 10	Shanxi	ZM009364	/	/
209	Jinmai 52	Shanxi	ZM010377	/	/
210	Fan 6	Sichuan	ZM010450	/	/
211	Mianyang 11	Sichuan	Unknown	/	/
212	Mianyang 15	Sichuan	Unknown	/	/
213	Miannong 4	Sichuan	Unknown	/	/
214	Chuan 78001	Sichuan	ZM016703	/	/
215	Chuan 80-466	Sichuan	ZM023194	/	/
