# Supplementary material for: Association of yield-related traits in founder genotypes and derivatives of common wheat (Triticum aestivum L.)
Source: BMC Plant Biol. 2018 Feb 20;18:38. doi: 10.1186/s12870-018-1234-4 (PMC5819277; doi:10.1186/s12870-018-1234-4)
Supplement: Supplementary file 5 — Significant MTAs identified in current and previous study. (XLSX 13 kb) [file 12870_2018_1234_MOESM5_ESM.xlsx]

## Sheet: Additional file 5. Table S5
Additional file 5. Table S5. Significant MTAs identified in current and previous study.
Trait	Chr.	Identified loci in current study	Near locus previously reported in the same chromosome
PH	3A	wsnp_Ra_c16846_25598885	Ra_c14565_1056-Tdurum_contig64606_1104 (Gao et al. [7])
	5B	wsnp_Ku_c99567_87349060	IWA3870-IWB45033 (Milner et al. [29])
SL	4A	wsnp_Ex_c28092_37240192	Kukri_c46057_646-RAC875_rep_c77874_269 (Gao et al. [7])
	4A	wsnp_Ex_rep_c67779_66463916	Kukri_c46057_646-RAC875_rep_c77874_269 (Gao et al. [7])
	4A	wsnp_Ex_c12_21212	Kukri_c46057_646-RAC875_rep_c77874_269 (Gao et al. [7])
	4A	wsnp_Ex_c3463_6348659	Kukri_c46057_646-RAC875_rep_c77874_269 (Gao et al. [7])
	5A	wsnp_Ex_c19647_28632894	RFL_Contig727_736-wsnp_JD_c3867_4934646 (Gao et al. [7])
	5B	wsnp_Ex_c1630_3105100	wsnp_Ex_c12909_20457660-wsnp_Ra_c5634_9952011 (Gao et al. [7])
	7B	wsnp_Ex_c46061_51675853	IWA2568-IWA6901 (Milner et al. [29])
SNPS	1B	wsnp_BM140362B_Ta_1_1	IAAV4702-wsnp_BG274294B_Ta_2_3 (Gao et al. [7])
	3A	wsnp_Ku_rep_c68484_67499824	TaHXK9 (Guo et al. [30])
	4B	wsnp_Ex_rep_c67136_65617520	BobWhite_c8266_582-GENE-2826_154 (Gao et al. [7])
KNPS	3B	wsnp_Ku_c29102_39008953	BS00022025_51 (Ain et al. [13])
	3B	wsnp_Ex_c11837_18996495	BS00022025_51 (Ain et al. [13])
	3B	wsnp_Ex_c12781_20280445	BS00022025_51 (Ain et al. [13])
	5B	wsnp_Ex_c1630_3105100	wsnp_Ra_c5634_9952011-RAC875_c14882_275 (Gao et al. [7])
	5B	wsnp_Ku_c56917_60245833	IWA3870-IWB45033 (Milner et al. [29])
KWPS	3A	wsnp_Ex_c12341_19693570	RAC875_c15003_377 (Ain et al. [13])
	3B	wsnp_Ku_c29102_39008953	BS00022025_51 (Ain et al. [13])
	4B	wsnp_Ex_rep_c67136_65617520	BobWhite_c8266_582-GENE-2826_154 (Gao et al. [7])
	5A	wsnp_JD_rep_c49046_33288885	BS00082002_51-wsnp_Ku_c14275_22535576 (Gao et al. [7])
	5A	wsnp_Ex_rep_c101757_87064771	BS00109052_51-wsnp_BE443187A_Ta_2_3 (Gao et al. [7])
	5A	wsnp_Ex_rep_c101757_87065169	BS00067453_51-Excalibur_c24638_380 (Gao et al. [7])
TKW	2A	wsnp_Ex_c3685_6723631	wsnp_Ex_c322_624793-Tdurum_contig10785_103 (Gao et al. [7])
	2A	wsnp_BE406351A_Ta_2_2	Excalibur_c84687_162-BS00014251_51 (Gao et al. [7])
	4B	wsnp_CAP12_c4769_2174195	BobWhite_c8266_582-GENE-2826_154 (Gao et al. [7])
	6B	wsnp_BF291478B_Ta_2_1	IWA2451 (Ain et al. [13])
